# Supplementary material for: Cooperative dihydrogen activation with unsupported uranium–metal bonds and characterization of a terminal U(iv) hydride
Source: Chem Sci. 2023 Oct 16;14(43):12255–63. doi: 10.1039/d3sc04857h (PMC10631237; doi:10.1039/d3sc04857h)
Supplement: SC-014-D3SC04857H-s002 [file SC-014-D3SC04857H-s002.xyz]

98

  U   4.35737006016931     14.29637823766202      8.65544510661182
  Al  1.17320701626421     14.25572480450129      8.32481658888268
  O   4.57802010455762     12.47945847048783      9.82128695475539
  C   4.08238097448178     14.12267258902256      5.88777104394706
  C   5.79149924578991     15.91517156626866     10.34643082394649
  C   5.22988546138666     14.95141579576661      6.08253221875560
  C   4.75847375153392     15.38776570938807     11.18215258386702
  C   3.74106469222564     10.50289145030420     10.85386796645336
  C   4.82352560443618     11.36553678921642     10.53948170267008
  C   3.52096297773167     15.96149647345972     10.76965180029706
  C   -0.89776765318526     14.07381053419734      9.31842896193464
  C   3.78338035668888     16.85490422442094      9.68469376611054
  C   4.40639796415547     12.80389871622918      6.33773102588785
  C   6.12540190721809     11.03764545586488     10.98322616700090
  C   -0.64498943529089     13.56566287229936      7.06769161365706
  C   5.18470774824636     16.83497630364820      9.42573902135072
  C   3.98033338231943      9.34551753016666     11.59458012334447
  H   3.13386484783834      8.69175331084261     11.82889038363244
  C   6.31087726040777      9.85903611949759     11.71917424203907
  H   7.32385815320556      9.61160466028804     12.05328276552052
  C   -0.85955403298982     15.30551997297163      8.58557974381294
  C   6.26423725000560     14.14532418011499      6.65352259855107
  C   -1.13252410659454     13.92431171389893     10.79177716699243
  H   -0.57288885327617     13.07743191250171     11.21335441106773
  H   -2.20023135038177     13.74610449541931     11.00126909721484
  H   -0.83618287271155     14.82453965565964     11.34596562494758
  C   4.94114364708157     14.50876000558048     12.38366365661166
  H   4.09897718382612     13.81575658112921     12.52249616779430
  H   5.02104060369161     15.11130266241398     13.30591555133914
  H   5.85015040573369     13.89743117925998     12.31606482355420
  C   -0.69980905396087     14.99079022914699      7.19400636266268
  C   5.26253126328592      8.99550360351434     12.04025309174476
  C   3.54938576179029     11.57972868490633      6.20062250302850
  H   3.77678198834435     10.83455755682426      6.97651034764221
  H   3.70203472688095     11.08455443844241      5.22430092858533
  H   2.47812711347532     11.81937903066240      6.27663781741029
  C   -0.75891369662426     12.99921316957124      8.38028777076728
  C   7.27081824847845     15.76496816326854     10.56244958892632
  H   7.50726694385867     14.88507543331196     11.17505871128283
  H   7.68239605857051     16.64341860388546     11.09102703198022
  H   7.83364317393208     15.67425528605884      9.62107699230316
  C   7.30888460031444     11.92289673235519     10.69870209778258
  H   7.06847376583973     12.69767223950133      9.96151142475557
  H   8.15853241627572     11.33804404942362     10.31536901521974
  H   7.65689934942133     12.43136502146912     11.61291731572171
  C   -0.60594569697509     12.78446617728829      5.78909129446467
  H   -0.20014151789472     13.37536866286615      4.95760933175774
  H   -1.62213498210125     12.46985135668433      5.49839293304002
  H   -0.00064295805324     11.87110082520065      5.87793943562904
  C   2.22328648804932     15.79120899086545     11.50515064244838
  H   1.36816710874879     16.14309609084681     10.91150037795123
  H   2.22553014962866     16.36771271006064     12.44813565178291
  H   2.02861377129586     14.74214247537827     11.77472544100041
  C   5.75710644807809     12.81432968605762      6.79623584277302
  C   2.80603396822915     17.78888243642576      9.03144121458248
  H   2.90889431292507     17.81010133144109      7.93452341714540
  H   2.95021368147118     18.82721087587889      9.38019080375820
  H   1.76691931521921     17.51413283200721      9.25798395498928
  C   2.35773342696039     10.84882723557351     10.38655824772507
  H   2.03314844899203     11.82729613555886     10.77825918742258
  H   1.63481944213925     10.08530406080268     10.70571984922049
  H   2.31302200674777     10.93368861666122      9.28893149829209
  C   6.54540618719809     11.59738869739079      7.18357631232959
  H   7.48798014477909     11.85874249546294      7.68297646414511
  H   6.81196618995124     11.00684022578641      6.28954396264008
  H   5.99113433143201     10.92847436749804      7.85799101114439
  C   -0.69124120103941     15.98645986464901      6.07305773771472
  H   -0.17575905472840     16.91603797123306      6.35392359411820
  H   -1.71938953961858     16.26052345602755      5.78365653296568
  H   -0.19430743952340     15.59019059579218      5.17783648868912
  C   2.88097220647954     14.51982578107603      5.07958659709750
  H   2.05160703372344     13.81313583303060      5.21613257015530
  H   3.12149869001676     14.53642536380607      3.99982387559410
  H   2.51040356466926     15.52358914797158      5.33640417018330
  C   5.37846531251842     16.33573811122449      5.52280231808552
  H   4.51021515728545     16.97817607153907      5.73865347439232
  H   5.47883238663206     16.30362433412144      4.42287302358922
  H   6.26832610793746     16.84470630498230      5.91278151158979
  C   5.92728047206185     17.83759099693429      8.59253968657025
  H   6.85909283733285     17.43229702897865      8.17278462302934
  H   6.21294130589405     18.71355501649414      9.20381061515928
  H   5.32248994333158     18.21504259015312      7.75726002391756
  C   7.69231444145484     14.56017050588835      6.86439706775140
  H   7.78825322607197     15.63954490513586      7.04962823967211
  H   8.30814668174245     14.33361579828957      5.97610636556525
  H   8.16171016034099     14.03861792853882      7.71201933618860
  C   -1.09634737445380     16.67725851071782      9.14156414757588
  H   -0.79254858300021     16.75850590204015     10.19406167893088
  H   -2.16845806309504     16.93200394725070      9.09530727521896
  H   -0.55805183771277     17.45087905380380      8.57675015276187
  C   5.49476112040242      7.73107455196889     12.82679127472860
  H   4.87206312829784      7.69748927877451     13.73473229949781
  H   6.54478246343037      7.64417508272208     13.13863100266151
  H   5.24778243398369      6.83452952291646     12.23568034307793
  C   -0.85456137672971     11.53676142883488      8.69456485104472
  H   -0.21535100175141     10.92903595352085      8.03937761786179
  H   -1.88973893335618     11.18040174702263      8.56127973053932
  H   -0.56619948986988     11.32327491398991      9.73171019745975
