# Supplementary material for: Cooperative dihydrogen activation with unsupported uranium–metal bonds and characterization of a terminal U(iv) hydride
Source: Chem Sci. 2023 Oct 16;14(43):12255–63. doi: 10.1039/d3sc04857h (PMC10631237; doi:10.1039/d3sc04857h)
Supplement: SC-014-D3SC04857H-s003 [file SC-014-D3SC04857H-s003.xyz]

98

  U   -0.45200740085165     -0.91517526851096      0.07154765923922
  Ga  2.21827658559972      0.82344304180677     -0.01572571943503
  O   -1.77271784859079      0.78956553305396     -0.17834849082107
  C   -2.69997416486841      1.76855371002108     -0.22202907941555
  C   -2.28564044747426      3.12176841171684     -0.22135830940213
  C   -0.02366559042859     -2.64435388907209      2.20328001170957
  C   -1.45144319364695     -2.49344624719065     -1.95601217747842
  C   0.84990193914484     -2.24775507996097     -2.00477580298321
  C   3.33365879836962      2.88507605750439      0.40010321917508
  C   -1.41901526394350     -2.32600252479123      2.22375174022976
  C   -1.15128029902630     -1.25983520818482     -2.61053482040395
  C   0.26504764642301     -1.10335467955411     -2.63206131679619
  C   4.03224885616151      1.87904509472655      1.14713059672582
  C   -1.55158240482852     -0.95008745510413      2.59624051965311
  C   4.59846432287006      0.94948095504909      0.21686545316286
  C   -0.20715657768703     -3.11353786599298     -1.59414275032447
  C   3.48234132919099      2.58550960615570     -0.99508803599719
  C   4.26487603977592      1.38989049517035     -1.10774265972749
  C   -3.25313936927093      4.12995854344331     -0.26121203282498
  H   -2.91894137088855      5.17250486680375     -0.26427909938871
  C   -0.24252565611968     -0.41107005197146      2.77606947642628
  C   -0.82319784284259      3.45793596929624     -0.18450434519907
  H   -0.34147677070254      3.07261413122543      0.72855023957355
  H   -0.67505397300892      4.54615147015220     -0.21921810055145
  H   -0.28231791262311      3.00410359433583     -1.03108403665421
  C   -4.08046329643877      1.45892455300691     -0.27317934717129
  C   -5.00739730634841      2.50624541131195     -0.30409641597695
  H   -6.07218963795466      2.25476694224138     -0.34064765098427
  C   2.69418051414230      4.11159102886775      0.97680151170288
  H   1.90491932178658      4.50739427121140      0.32461335188453
  H   3.43896352674018      4.91422732265207      1.11272121473461
  H   2.24543316818644      3.91908925084213      1.96146427573792
  C   -4.62405031366797      3.85125826934599     -0.29601203732417
  C   0.70142506732044     -1.45947364889392      2.53808967571424
  C   -2.79531359878470     -3.16111287279677     -1.87752365399718
  H   -2.90682608229919     -3.76929892861492     -0.96762735559643
  H   -2.95222547772209     -3.84154133414183     -2.73335319635955
  H   -3.62191228912949     -2.43780939364716     -1.88941303918948
  C   -2.55064219178764     -3.30399771804935      2.07591864298496
  H   -3.41561102475578     -2.87739114233897      1.54497103152256
  H   -2.91982300230860     -3.64037446420209      3.06053677357767
  H   -2.24336433519699     -4.20562313673078      1.52695734295466
  C   -0.05148773987009     -4.54771740177539     -1.18050031909970
  H   0.90605153260519     -4.73830982577034     -0.67777838642137
  H   -0.08775926189926     -5.21088445258559     -2.06403105117341
  H   -0.85207137264933     -4.88158899517122     -0.50505738474373
  C   5.48079681046079     -0.21590225421425      0.55040934105642
  H   5.28520756395239     -0.60194577794477      1.55999600148850
  H   6.54567385964348      0.06980563042274      0.51241941993937
  H   5.34569922158507     -1.04816847856475     -0.15508066025498
  C   3.00896941789800      3.43853978747960     -2.13335553838837
  H   2.79113019949916      2.84478815376074     -3.03176548068073
  H   3.77633781410231      4.17995453672551     -2.41359669645643
  H   2.09864658994811      3.99824769194734     -1.87765966091666
  C   -4.54621247764129      0.03177765844585     -0.32035383048503
  H   -4.33524634184950     -0.42348246259756     -1.30001128965104
  H   -5.62900590083483     -0.03322788951891     -0.14699758267031
  H   -4.04005305682100     -0.58873920940931      0.43298681677252
  C   -5.64752700558974      4.95757193438633     -0.29550894127678
  H   -5.27008987213539      5.85463978231930     -0.80736186233862
  H   -5.91699271444917      5.25856057013118      0.73067261624211
  H   -6.57567633267363      4.64689059942670     -0.79639698416464
  C   2.31327416010651     -2.57430730517796     -1.91787921897688
  H   2.93867104117308     -1.68045205869488     -2.05205076989464
  H   2.61129230583455     -3.29894600905578     -2.69624273610846
  H   2.58719972203595     -3.02424282380745     -0.94992139743241
  C   0.58362096207056     -4.01521930165719      2.14763580985578
  H   -0.08513868321757     -4.75153881339879      1.68500398885028
  H   0.80960726413718     -4.38034669777707      3.16590038339623
  H   1.53245248555470     -4.03589700782011      1.59000943293295
  C   0.97791368668157     -0.00852018547417     -3.37121751724767
  H   0.55423047932959      0.98554003128043     -3.16105167862888
  H   0.90587159021949     -0.16058822319937     -4.46350455675638
  H   2.04590365170515      0.02481029495560     -3.11879617592800
  C   -2.11479095145094     -0.34658186354611     -3.31004777380432
  H   -3.15668091785299     -0.65246685148680     -3.14877825953963
  H   -1.94218084657613     -0.36159478842591     -4.40002956295486
  H   -2.02665660195908      0.70001885870833     -2.98225166524279
  C   -2.82908410027588     -0.23709281303953      2.93511900958648
  H   -2.91717730065095      0.74716970618875      2.45129809090109
  H   -2.90095581866802     -0.06887710387983      4.02365420392579
  H   -3.71095770911947     -0.82570025818122      2.64812918575298
  C   4.24536276734941      1.89394764225023      2.63050563198540
  H   3.35808224182027      2.24728462230811      3.17555507991042
  H   5.07458481248614      2.57102668001734      2.89716091306823
  H   4.50331715057491      0.90052431580399      3.02098692659254
  C   4.78390812013946      0.79188031956023     -2.38017568763692
  H   4.90660347006891     -0.29811774983880     -2.30754518388946
  H   5.77443634753710      1.20903242478826     -2.62963573365527
  H   4.12490472282827      0.99914224820444     -3.23423048108921
  C   0.05156937608820      0.95995474871141      3.31058722518445
  H   1.05077201864333      1.31307303829519      3.01563556336612
  H   0.01517385716086      0.97654902134514      4.41521438933362
  H   -0.67850176707272      1.70219402697911      2.95604248161585
  C   2.17383860699279     -1.42627829330725      2.83118461868293
  H   2.77439462943335     -1.93699192734542      2.06179988768644
  H   2.39735147752367     -1.93012296971699      3.78960983518829
  H   2.54811434355243     -0.39743215225094      2.91185395148591
