# Supplementary material for: Cooperative dihydrogen activation with unsupported uranium–metal bonds and characterization of a terminal U(iv) hydride
Source: Chem Sci. 2023 Oct 16;14(43):12255–63. doi: 10.1039/d3sc04857h (PMC10631237; doi:10.1039/d3sc04857h)
Supplement: SC-014-D3SC04857H-s004 [file SC-014-D3SC04857H-s004.xyz]

101
Coordinates from ORCA-job run7
  U   2.02997686256512      2.76590412925779      3.43681638053625
  Al  1.29049312293865      5.42959563913935      4.24928539412654
  H   0.28717846343530      4.07383906408605      4.09991366490015
  H   2.01944556829320      4.96096831484627      2.78554261261187
  H   2.34336677901970      4.34775218160997      5.02662598461295
  O   1.54145266659100      1.52436508937982      5.13369482582737
  C   1.17092713473767      0.82998129291372      6.23460290992736
  C   -0.00256878083259      3.08966899055819      1.56011086148661
  C   4.57442731072899      2.35801522649523      2.13342368742212
  C   1.18769287153546      1.14095238126889      1.22365339605971
  C   4.60512884376321      2.31541275976834      4.44273233683810
  C   4.59591317526314      3.70526086934897      2.59490663198742
  C   0.26305467826653      0.91728114994551      2.28658321242844
  C   1.03128335929722      2.49100553082748      0.78240546657703
  C   -0.47535173089023      2.11950568729420      2.49662747318797
  C   4.64111317393234      3.67800252361960      4.02213957577682
  C   0.45393550491523      1.48915637899969      7.26766821171521
  C   0.70337066190178      7.52549236977430      3.54473695474104
  C   1.49113579881271     -0.54069485627514      6.38138715127644
  C   4.57080498859056      1.49620071349199      3.27243527249562
  C   1.57203452271991      7.16234645891194      5.67011816104879
  C   0.18895118511615      6.77773126360417      5.68013549066283
  C   1.89226108987318      7.61762310537707      4.34764805431636
  C   4.75038603363611      1.85047945524089      5.86191515374876
  H   4.20351314602599      2.49765202148078      6.56290948523876
  H   5.80928068335644      1.85597461179013      6.17466677896589
  H   4.37124598002895      0.83075836807980      6.00723646749009
  C   0.37033911768790     -0.58761010108807      8.56543467120673
  C   -0.34804507553662      7.01363175034526      4.36780777750453
  C   1.08021301537608     -1.21320020614184      7.54018905913677
  H   1.33414529600085     -2.27370057055639      7.63862904455991
  C   0.11760955704351      2.94452342542487      7.14515633182644
  H   1.02224291236725      3.55326885823099      6.99138967658888
  H   -0.39853890740894      3.29980653776726      8.04726121475636
  H   -0.52723461503394      3.14042697005611      6.27472929020266
  C   1.65093876544010      3.13142944088443     -0.42519850419608
  H   2.08844159043841      4.11795687794562     -0.20389121758821
  H   0.89426048777954      3.29324867986094     -1.21238491107966
  H   2.44030578756526      2.50760833663690     -0.86209247296514
  C   0.07416436583349      0.77159805345464      8.40271063114869
  H   -0.47369605996346      1.29907971687878      9.19006977756380
  C   1.94241313938853      0.05050632034050      0.52244423633958
  H   2.64584710422117      0.44370944172539     -0.22081810327817
  H   1.24065535392991     -0.60981968834294     -0.01594735138043
  H   2.50969873425525     -0.59427611553745      1.21016065782259
  C   4.81693028178399      0.01657948044995      3.22271601535882
  H   4.11681101915599     -0.52469526459906      2.56923046249573
  H   4.75709897284000     -0.43983522730190      4.21752020841909
  H   5.82969811362447     -0.18750214156304      2.83357395780261
  C   4.81682788387693      4.90637339628461      1.72259980407740
  H   4.21658484204040      4.87084371088839      0.80146542059815
  H   5.87469327722497      4.97947628284034      1.41232675527805
  H   4.56412647950297      5.83963678364488      2.24195324108089
  C   4.97034107834934      4.84502202006593      4.90409141245117
  H   4.53247728448740      5.77986474906768      4.53171772723721
  H   6.06423964843629      4.99331457865433      4.94963890329698
  H   4.61567884342021      4.69726802426031      5.93246442477496
  C   4.89515572121645      1.93188613631437      0.73259394907381
  H   4.58580337717064      0.89964935732456      0.53123862448329
  H   5.98762899396861      1.97650475674542      0.57066711758586
  H   4.43931827587848      2.58233281065515     -0.02546186066657
  C   -0.07874036012023     -1.34334295351147      9.78911556533514
  H   -1.15650165407057     -1.57195346750634      9.74948267779541
  H   0.09262044773500     -0.76251153323521     10.70789836129531
  H   0.45629931365347     -2.29809910572399      9.88721655380463
  C   -0.64003773042964      4.41042872194881      1.25222049617189
  H   -1.18622608101960      4.80878707805552      2.11655602848326
  H   -1.36698770744833      4.30869332796565      0.42608294028664
  H   0.09820831813975      5.16322627442381      0.94453168754515
  C   2.48321731220431      7.14058902130527      6.85992983594427
  H   2.37470489430491      6.21307567578777      7.44087992397226
  H   2.26127491247823      7.97992021043713      7.53888555365696
  H   3.53750687142581      7.22230648610567      6.56659140478575
  C   -0.06917451436028     -0.40949616108664      2.89985825560679
  H   0.73027059606911     -1.14583266157476      2.74600502433632
  H   -0.98388119834316     -0.82683106419024      2.44228276860560
  H   -0.25404223811529     -0.33904298421505      3.98083493970233
  C   -0.60761805918814      6.35525465855919      6.87677978658928
  H   -1.37954897734998      5.61753024409063      6.61719421415375
  H   -1.12324540451959      7.22092280218047      7.32634368836881
  H   0.02582705532384      5.91233366037333      7.65614873069151
  C   -1.78430534485741      6.81377448012731      3.99053754847226
  H   -2.42786033565818      7.54401678850857      4.50771621833052
  H   -2.14941664423373      5.81216549074058      4.26608264606885
  H   -1.94475721542562      6.94158996393797      2.91255980449005
  C   2.27606936063554     -1.29380939831739      5.34305888258871
  H   2.37519438255831     -0.72043946758475      4.41667532225394
  H   1.79509061881204     -2.25485822923046      5.10664867485885
  H   3.29066825161729     -1.52630694960144      5.70582635474835
  C   0.61668836166767      7.93767127691937      2.10682567490667
  H   1.40485924172823      7.46767091785549      1.49778525650957
  H   0.73297332974465      9.02865787346907      2.00170351423597
  H   -0.34889696469658      7.66388099548656      1.66344910292507
  C   3.18773274269023      8.20771100831043      3.87933615585661
  H   4.00717783296883      8.01659011579602      4.58432655934029
  H   3.10042466929048      9.30209639530525      3.77394000730921
  H   3.49258391827202      7.81706035619373      2.89675135430949
  C   -1.67595355833890      2.23293885518819      3.38880381864950
  H   -1.50136241703898      1.77883287543791      4.37527675052793
  H   -2.54557657964368      1.71585445642703      2.94576492884237
  H   -1.96271420244606      3.28031406238700      3.55291242011892
