# Supplementary material for: Cooperative dihydrogen activation with unsupported uranium–metal bonds and characterization of a terminal U(iv) hydride
Source: Chem Sci. 2023 Oct 16;14(43):12255–63. doi: 10.1039/d3sc04857h (PMC10631237; doi:10.1039/d3sc04857h)
Supplement: SC-014-D3SC04857H-s005 [file SC-014-D3SC04857H-s005.cif]

# Electronic Supplementary Material (ESI) for Chemical Science.
# This journal is © The Royal Society of Chemistry 2023

####################################################################### 
# 
# This file contains crystal structure data downloaded from the 
# Cambridge Structural Database (CSD) hosted by the Cambridge 
# Crystallographic Data Centre (CCDC).
# 
# Full information about CCDC data access policies and citation 
# guidelines are available at http://www.ccdc.cam.ac.uk/access/V1 
# 
# Audit and citation data items may have been added by the CCDC. 
# Please retain this information to preserve the provenance of 
# this file and to allow appropriate attribution of the data. 
# 
#######################################################################

data_2
_database_code_depnum_ccdc_archive 'CCDC 2264161'
loop_
_audit_author_name
_audit_author_address
'Steven Kelley'
;University of Missouri
United States of America
;
_audit_update_record             
;
2023-05-19 deposited with the CCDC.	2023-10-23 downloaded from the CCDC.
;
# start Validation Reply Form
_vrf_PLAT971_2                   
;
PROBLEM: Check Calcd Resid. Dens.  0.79Ang From U2              5.58 eA-3  
RESPONSE: Difference map artifacts are caused by imprecision in the
estimated beam absorption.
;
_vrf_PLAT972_2                   
;
PROBLEM: Check Calcd Resid. Dens.  0.93Ang From U1             -4.18 eA-3  
RESPONSE: Difference map artifacts are caused by imprecision in the
estimated beam absorption.
;
# end Validation Reply Form
_audit_creation_date             2022-06-02
_audit_creation_method           
;
Olex2 1.2
(compiled 2018.05.29 svn.r3508 for OlexSys, GUI svn.r5506)
;
_shelx_SHELXL_version_number     2017/1
_chemical_name_common            ?
_chemical_name_systematic        ?
_chemical_formula_moiety         '3(C39 H56 Al O U), C7 H8'
_chemical_formula_sum            'C124 H176 Al3 O3 U3'
_chemical_formula_weight         2509.67
_chemical_melting_point          ?
loop_
_atom_type_symbol
_atom_type_description
_atom_type_scat_dispersion_real
_atom_type_scat_dispersion_imag
_atom_type_scat_source
C C 0.0181 0.0091 'International Tables Vol C Tables 4.2.6.8 and 6.1.1.4'
H H 0.0000 0.0000 'International Tables Vol C Tables 4.2.6.8 and 6.1.1.4'
Al Al 0.2130 0.2455 'International Tables Vol C Tables 4.2.6.8 and 6.1.1.4'
O O 0.0492 0.0322 'International Tables Vol C Tables 4.2.6.8 and 6.1.1.4'
U U -4.3638 13.4090 'International Tables Vol C Tables 4.2.6.8 and 6.1.1.4'

_shelx_space_group_comment       
;
The symmetry employed for this shelxl refinement is uniquely defined
by the following loop, which should always be used as a source of
symmetry information in preference to the above space-group names.
They are only intended as comments.
;
_space_group_crystal_system      monoclinic
_space_group_IT_number           11
_space_group_name_H-M_alt        'P 1 21/m 1'
_space_group_name_Hall           '-P 2yb'
loop_
_space_group_symop_operation_xyz
'x, y, z'
'-x, y+1/2, -z'
'-x, -y, -z'
'x, -y-1/2, z'

_cell_length_a                   11.7527(3)
_cell_length_b                   28.5642(6)
_cell_length_c                   17.9883(4)
_cell_angle_alpha                90
_cell_angle_beta                 106.0880(10)
_cell_angle_gamma                90
_cell_volume                     5802.3(2)
_cell_formula_units_Z            2
_cell_measurement_reflns_used    9270
_cell_measurement_temperature    170.0
_cell_measurement_theta_max      74.22
_cell_measurement_theta_min      5.46
_shelx_estimated_absorpt_T_max   0.230
_shelx_estimated_absorpt_T_min   0.084
_exptl_absorpt_coefficient_mu    12.231
_exptl_absorpt_correction_T_max  0.0780
_exptl_absorpt_correction_T_min  0.0087
_exptl_absorpt_correction_type   multi-scan
_exptl_absorpt_process_details   'Bruker AXScale'
_exptl_absorpt_special_details   ?
_exptl_crystal_colour            brown
_exptl_crystal_colour_primary    brown
_exptl_crystal_density_diffrn    1.436
_exptl_crystal_density_meas      ?
_exptl_crystal_density_method    ?
_exptl_crystal_description       block
_exptl_crystal_F_000             2518
_exptl_crystal_size_max          0.4
_exptl_crystal_size_mid          0.24
_exptl_crystal_size_min          0.17
_exptl_transmission_factor_max   ?
_exptl_transmission_factor_min   ?
_diffrn_reflns_av_R_equivalents  0.0724
_diffrn_reflns_av_unetI/netI     0.0353
_diffrn_reflns_Laue_measured_fraction_full 0.999
_diffrn_reflns_Laue_measured_fraction_max 0.996
_diffrn_reflns_limit_h_max       14
_diffrn_reflns_limit_h_min       -14
_diffrn_reflns_limit_k_max       35
_diffrn_reflns_limit_k_min       -35
_diffrn_reflns_limit_l_max       22
_diffrn_reflns_limit_l_min       -22
_diffrn_reflns_number            146525
_diffrn_reflns_point_group_measured_fraction_full 0.999
_diffrn_reflns_point_group_measured_fraction_max 0.996
_diffrn_reflns_theta_full        67.679
_diffrn_reflns_theta_max         74.239
_diffrn_reflns_theta_min         2.988
_diffrn_ambient_temperature      170.0
_diffrn_detector_area_resol_mean ?
_diffrn_measured_fraction_theta_full 0.999
_diffrn_measured_fraction_theta_max 0.996
_diffrn_measurement_device_type  'Bruker APEX II area detector'
_diffrn_measurement_method       '\f and \w scans'
_diffrn_radiation_monochromator  'multi-layer optics'
_diffrn_radiation_type           CuK\a
_diffrn_radiation_wavelength     1.54178
_diffrn_source                   'Incoatec IMuS microfocus Cu tube'
_diffrn_standards_number         0
_reflns_Friedel_coverage         0.000
_reflns_Friedel_fraction_full    .
_reflns_Friedel_fraction_max     .
_reflns_number_gt                11988
_reflns_number_total             12021
_reflns_special_details          
;
 Reflections were merged by SHELXL according to the crystal
 class for the calculation of statistics and refinement.
 
 _reflns_Friedel_fraction is defined as the number of unique
 Friedel pairs measured divided by the number that would be
 possible theoretically, ignoring centric projections and
 systematic absences.
;
_reflns_threshold_expression     'I > 2\s(I)'
_computing_cell_refinement       'Bruker Apex3 V.2018.1-0/SAINT V8.38A'
_computing_data_collection       'Bruker Apex3 V.2018.1-0'
_computing_data_reduction        'Bruker Apex3 V.2018.1-0/SAINT V8.38A'
_computing_molecular_graphics    'Olex2 (Dolomanov et al., 2009)'
_computing_publication_material  'Olex2 (Dolomanov et al., 2009)'
_computing_structure_refinement  'ShelXL (Sheldrick, 2015)'
_computing_structure_solution    ?
_refine_diff_density_max         4.650
_refine_diff_density_min         -4.355
_refine_diff_density_rms         0.244
_refine_ls_extinction_coef       .
_refine_ls_extinction_method     none
_refine_ls_goodness_of_fit_ref   1.199
_refine_ls_hydrogen_treatment    constr
_refine_ls_matrix_type           full
_refine_ls_number_parameters     650
_refine_ls_number_reflns         12021
_refine_ls_number_restraints     0
_refine_ls_R_factor_all          0.0609
_refine_ls_R_factor_gt           0.0609
_refine_ls_restrained_S_all      1.199
_refine_ls_shift/su_max          0.002
_refine_ls_shift/su_mean         0.000
_refine_ls_structure_factor_coef Fsqd
_refine_ls_weighting_details     
'w=1/[\s^2^(Fo^2^)+(0.0951P)^2^+21.7070P] where P=(Fo^2^+2Fc^2^)/3'
_refine_ls_weighting_scheme      calc
_refine_ls_wR_factor_gt          0.1611
_refine_ls_wR_factor_ref         0.1611
_refine_special_details          ?
_olex2_refinement_description    
;
1. Fixed Uiso
 At 1.2 times of:
  All C(H) groups
 At 1.5 times of:
  All C(H,H) groups, All C(H,H,H) groups
2. Others
 Fixed Sof: H64A(0.5) H64B(0.5) H64C(0.5) H5SA(0.5) H5SB(0.5) H5SC(0.5)
3.a Riding coordinates:
 C56(H56A,H56B), C57(H57A,H57), C58(H58A,H58B)
3.b Me refined with riding coordinates:
 C64(H64A,H64B,H64C), C5S(H5SA,H5SB,H5SC)
3.c Aromatic/amide H refined with riding coordinates:
 C25(H25), C23(H23), C52(H52), C54(H54), C3S(H3S), C2S(H2S), C4S(H4S)
3.d Idealised Me refined as rotating group:
 C36(H36A,H36B,H36C), C18(H18A,H18B,H18C), C6(H6A,H6B,H6C), C17(H17A,H17B,
 H17C), C27(H27A,H27B,H27C), C38(H38A,H38B,H38C), C19(H19A,H19B,H19C), C20(H20A,
 H20B,H20C), C46(H46A,H46B,H46C), C29(H29A,H29B,H29C), C45(H45A,H45B,H45C),
 C7(H7A,H7B,H7C), C49(H49A,H49B,H49C), C39(H39A,H39B,H39C), C10(H10A,H10B,H10C),
  C63(H63A,H63B,H63C), C9(H9A,H9B,H9C), C16(H16A,H16B,H16C), C8(H8A,H8B,H8C),
 C35(H35A,H35B,H35C), C28(H28A,H28B,H28C), C37(H37A,H37B,H37C), C47(H47A,H47B,
 H47C), C62(H62A,H62B,H62C), C48(H48A,H48B,H48C)
;
_atom_sites_solution_hydrogens   mixed
_atom_sites_solution_primary     dual
_atom_sites_solution_secondary   difmap
loop_
_atom_site_label
_atom_site_type_symbol
_atom_site_fract_x
_atom_site_fract_y
_atom_site_fract_z
_atom_site_U_iso_or_equiv
_atom_site_adp_type
_atom_site_occupancy
_atom_site_site_symmetry_order
_atom_site_calc_flag
_atom_site_refinement_flags_posn
_atom_site_refinement_flags_adp
_atom_site_refinement_flags_occupancy
_atom_site_disorder_assembly
_atom_site_disorder_group
U1 U 1.11098(2) 0.54943(2) 0.75633(2) 0.03041(10) Uani 1 1 d . . . . .
U2 U 0.39444(3) 0.750000 0.34601(2) 0.03363(11) Uani 1 2 d S T P . .
Al1 Al 0.82968(19) 0.54526(7) 0.73784(12) 0.0357(4) Uani 1 1 d . . . . .
Al2 Al 0.6571(3) 0.750000 0.32664(18) 0.0409(6) Uani 1 2 d S T P . .
O2 O 0.4453(8) 0.750000 0.4715(4) 0.0510(19) Uani 1 2 d S T P . .
O1 O 1.1686(5) 0.48548(17) 0.8221(3) 0.0441(12) Uani 1 1 d . . . . .
C50 C 0.4730(12) 0.750000 0.5504(6) 0.047(3) Uani 1 2 d S T P . .
C5 C 1.0135(7) 0.5465(3) 0.5960(4) 0.0410(16) Uani 1 1 d . . . . .
C12 C 1.2723(7) 0.6063(3) 0.8572(4) 0.0463(17) Uani 1 1 d . . . . .
C4 C 1.1157(7) 0.5755(3) 0.6066(4) 0.0432(16) Uani 1 1 d . . . . .
C13 C 1.2032(8) 0.5868(3) 0.9022(4) 0.0456(17) Uani 1 1 d . . . . .
C26 C 1.1110(7) 0.4190(3) 0.8817(4) 0.0425(16) Uani 1 1 d . . . . .
C53 C 0.5299(12) 0.750000 0.7123(6) 0.044(2) Uani 1 2 d S T P . .
C21 C 1.1991(7) 0.4467(2) 0.8650(4) 0.0377(15) Uani 1 1 d . . . . .
C14 C 1.0873(7) 0.6072(3) 0.8769(4) 0.0424(16) Uani 1 1 d . . . . .
C31 C 0.6831(6) 0.5413(3) 0.7971(4) 0.0390(15) Uani 1 1 d . . . . .
C15 C 1.0859(7) 0.6387(3) 0.8155(4) 0.0440(16) Uani 1 1 d . . . . .
C41 C 0.3345(8) 0.6583(3) 0.3711(5) 0.0492(18) Uani 1 1 d . . . . .
C1 C 1.0558(8) 0.5009(3) 0.6182(4) 0.0477(17) Uani 1 1 d . . . . .
C22 C 1.3198(7) 0.4333(3) 0.8934(4) 0.0455(16) Uani 1 1 d . . . . .
C55 C 0.3830(12) 0.750000 0.5876(7) 0.051(3) Uani 1 2 d S T P . .
C59 C 0.8436(7) 0.7253(3) 0.3733(5) 0.0519(19) Uani 1 1 d . . . . .
C33 C 0.6507(7) 0.5210(3) 0.6681(5) 0.0497(18) Uani 1 1 d . . . . .
C11 C 1.2000(8) 0.6383(3) 0.8040(4) 0.0471(17) Uani 1 1 d . . . . .
C25 C 1.1429(8) 0.3786(3) 0.9259(4) 0.0477(18) Uani 1 1 d . . . . .
H25 H 1.082731 0.359515 0.936107 0.057 Uiso 1 1 calc R . . . .
C42 C 0.2344(8) 0.6759(3) 0.3148(6) 0.055(2) Uani 1 1 d . . . . .
C60 C 0.8029(7) 0.7102(3) 0.2956(5) 0.0491(18) Uani 1 1 d . . . . .
C23 C 1.3472(8) 0.3930(3) 0.9383(4) 0.0491(19) Uani 1 1 d . . . . .
H23 H 1.427906 0.384117 0.957702 0.059 Uiso 1 1 calc R . . . .
C56 C 0.6894(16) 0.750000 0.5547(9) 0.077(4) Uani 1 2 d S T P . .
H56A H 0.682630 0.721990 0.522303 0.115 Uiso 1 1 d R . . . .
H56B H 0.766410 0.750000 0.593773 0.115 Uiso 1 2 d RS T P . .
C30 C 0.6686(7) 0.5825(3) 0.7505(5) 0.0447(17) Uani 1 1 d . . . . .
C51 C 0.5905(12) 0.750000 0.5948(7) 0.050(3) Uani 1 2 d S T P . .
C52 C 0.6188(12) 0.750000 0.6754(7) 0.049(3) Uani 1 2 d S T P . .
H52 H 0.699398 0.750000 0.705115 0.059 Uiso 1 2 calc RS T P . .
C61 C 0.7776(11) 0.750000 0.2487(7) 0.051(3) Uani 1 2 d S T P . .
C3 C 1.2174(7) 0.5480(3) 0.6371(4) 0.0429(16) Uani 1 1 d . . . . .
C36 C 0.7010(8) 0.5372(4) 0.8818(5) 0.0541(19) Uani 1 1 d . . . . .
H36A H 0.766162 0.515459 0.903645 0.081 Uiso 1 1 calc GR . . . .
H36B H 0.628361 0.525538 0.891932 0.081 Uiso 1 1 calc GR . . . .
H36C H 0.720479 0.568079 0.905888 0.081 Uiso 1 1 calc GR . . . .
C18 C 1.2410(11) 0.5548(3) 0.9705(5) 0.061(2) Uani 1 1 d . . . . .
H18A H 1.171929 0.537953 0.977213 0.091 Uiso 1 1 calc GR . . . .
H18B H 1.276784 0.573270 1.017101 0.091 Uiso 1 1 calc GR . . . .
H18C H 1.299115 0.532345 0.962023 0.091 Uiso 1 1 calc GR . . . .
C34 C 0.6483(7) 0.5702(3) 0.6725(5) 0.053(2) Uani 1 1 d . . . . .
C24 C 1.2620(9) 0.3654(3) 0.9556(4) 0.052(2) Uani 1 1 d . . . . .
C6 C 0.9767(12) 0.4583(4) 0.6121(7) 0.074(3) Uani 1 1 d . . . . .
H6A H 1.024433 0.431438 0.636530 0.111 Uiso 1 1 calc GR . . . .
H6B H 0.939113 0.451346 0.557469 0.111 Uiso 1 1 calc GR . . . .
H6C H 0.915592 0.464658 0.638357 0.111 Uiso 1 1 calc GR . . . .
C32 C 0.6719(6) 0.5027(3) 0.7440(4) 0.0420(15) Uani 1 1 d . . . . .
C17 C 1.4016(8) 0.5982(4) 0.8677(6) 0.065(2) Uani 1 1 d . . . . .
H17A H 1.434256 0.579745 0.914610 0.097 Uiso 1 1 calc GR . . . .
H17B H 1.442599 0.628423 0.872386 0.097 Uiso 1 1 calc GR . . . .
H17C H 1.412483 0.581259 0.822792 0.097 Uiso 1 1 calc GR . . . .
C27 C 1.4166(8) 0.4636(4) 0.8788(6) 0.061(2) Uani 1 1 d . . . . .
H27A H 1.381430 0.490979 0.848212 0.092 Uiso 1 1 calc GR . . . .
H27B H 1.461869 0.445515 0.850404 0.092 Uiso 1 1 calc GR . . . .
H27C H 1.469528 0.473892 0.928350 0.092 Uiso 1 1 calc GR . . . .
C38 C 0.6233(9) 0.4916(5) 0.5960(6) 0.078(3) Uani 1 1 d . . . . .
H38A H 0.638534 0.509839 0.553646 0.116 Uiso 1 1 calc GR . . . .
H38B H 0.539861 0.482197 0.582161 0.116 Uiso 1 1 calc GR . . . .
H38C H 0.673584 0.463658 0.605302 0.116 Uiso 1 1 calc GR . . . .
C44 C 0.3844(9) 0.6688(3) 0.2582(5) 0.053(2) Uani 1 1 d . . . . .
C40 C 0.4289(7) 0.6546(3) 0.3361(4) 0.0427(16) Uani 1 1 d . . . . .
C19 C 0.9902(9) 0.6003(4) 0.9157(5) 0.065(3) Uani 1 1 d . . . . .
H19A H 0.915303 0.612088 0.881889 0.097 Uiso 1 1 calc GR . . . .
H19B H 1.009769 0.617526 0.964745 0.097 Uiso 1 1 calc GR . . . .
H19C H 0.982415 0.566934 0.925644 0.097 Uiso 1 1 calc GR . . . .
C2 C 1.1807(8) 0.5018(3) 0.6435(4) 0.0483(18) Uani 1 1 d . . . . .
C20 C 0.9863(10) 0.6713(3) 0.7740(6) 0.065(2) Uani 1 1 d . . . . .
H20A H 0.976617 0.669849 0.718169 0.098 Uiso 1 1 calc GR . . . .
H20B H 1.005571 0.703385 0.792321 0.098 Uiso 1 1 calc GR . . . .
H20C H 0.912500 0.661545 0.784797 0.098 Uiso 1 1 calc GR . . . .
C46 C 0.3423(12) 0.6432(3) 0.4525(6) 0.067(3) Uani 1 1 d . . . . .
H46A H 0.264804 0.647048 0.462269 0.101 Uiso 1 1 calc GR . . . .
H46B H 0.400997 0.662478 0.489089 0.101 Uiso 1 1 calc GR . . . .
H46C H 0.366077 0.610244 0.459217 0.101 Uiso 1 1 calc GR . . . .
C29 C 0.9852(9) 0.4327(4) 0.8521(6) 0.062(2) Uani 1 1 d . . . . .
H29A H 0.974214 0.464177 0.870659 0.093 Uiso 1 1 calc GR . . . .
H29B H 0.935708 0.410430 0.870510 0.093 Uiso 1 1 calc GR . . . .
H29C H 0.962326 0.432625 0.795370 0.093 Uiso 1 1 calc GR . . . .
C45 C 0.5485(9) 0.6341(3) 0.3760(7) 0.063(2) Uani 1 1 d . . . . .
H45A H 0.586380 0.652832 0.421793 0.095 Uiso 1 1 calc GR . . . .
H45B H 0.598267 0.634219 0.340365 0.095 Uiso 1 1 calc GR . . . .
H45C H 0.538607 0.601834 0.391754 0.095 Uiso 1 1 calc GR . . . .
C7 C 1.2603(12) 0.4603(4) 0.6668(6) 0.071(3) Uani 1 1 d . . . . .
H7A H 1.336706 0.470490 0.700728 0.107 Uiso 1 1 calc GR . . . .
H7B H 1.272465 0.445407 0.620526 0.107 Uiso 1 1 calc GR . . . .
H7C H 1.223732 0.437851 0.694377 0.107 Uiso 1 1 calc GR . . . .
C57 C 0.5568(15) 0.750000 0.7994(7) 0.058(3) Uani 1 2 d S T P . .
H57A H 0.522555 0.721990 0.816196 0.088 Uiso 1 1 d R . . . .
H57 H 0.642775 0.750000 0.822466 0.088 Uiso 0.5 1 d RS T P A -1
C54 C 0.4152(13) 0.750000 0.6672(7) 0.052(3) Uani 1 2 d S T P . .
H54 H 0.353953 0.750000 0.692328 0.062 Uiso 1 2 calc RS T P . .
C1S C 1.1632(17) 0.750000 0.9696(7) 0.074(4) Uani 1 2 d S T P . .
C49 C 0.4520(14) 0.6652(4) 0.1965(7) 0.085(4) Uani 1 1 d . . . . .
H49A H 0.537323 0.664409 0.221741 0.127 Uiso 1 1 calc GR . . . .
H49B H 0.433276 0.692439 0.162069 0.127 Uiso 1 1 calc GR . . . .
H49C H 0.428416 0.636536 0.166222 0.127 Uiso 1 1 calc GR . . . .
C43 C 0.2665(10) 0.6815(3) 0.2447(5) 0.062(3) Uani 1 1 d . . . . .
C39 C 0.6228(9) 0.6045(5) 0.6081(7) 0.084(4) Uani 1 1 d . . . . .
H39A H 0.678260 0.630729 0.621676 0.126 Uiso 1 1 calc GR . . . .
H39B H 0.541530 0.616044 0.598784 0.126 Uiso 1 1 calc GR . . . .
H39C H 0.631548 0.589213 0.561173 0.126 Uiso 1 1 calc GR . . . .
C64 C 0.728(2) 0.750000 0.1601(9) 0.111(8) Uani 1 2 d S T P . .
H64A H 0.718157 0.717655 0.141250 0.167 Uiso 0.5 1 calc R . . B -1
H64B H 0.651174 0.765933 0.145538 0.167 Uiso 0.5 1 calc R . . B -1
H64C H 0.783184 0.766412 0.137087 0.167 Uiso 0.5 1 calc R . . B -1
C10 C 0.8919(8) 0.5618(5) 0.5556(5) 0.064(3) Uani 1 1 d . . . . .
H10A H 0.836168 0.536459 0.556510 0.096 Uiso 1 1 calc GR . . . .
H10B H 0.887430 0.569683 0.501793 0.096 Uiso 1 1 calc GR . . . .
H10C H 0.871553 0.589421 0.581581 0.096 Uiso 1 1 calc GR . . . .
C63 C 0.7937(11) 0.6606(4) 0.2665(9) 0.080(3) Uani 1 1 d . . . . .
H63A H 0.727562 0.658077 0.219538 0.121 Uiso 1 1 calc GR . . . .
H63B H 0.780151 0.639618 0.306298 0.121 Uiso 1 1 calc GR . . . .
H63C H 0.867510 0.651848 0.254808 0.121 Uiso 1 1 calc GR . . . .
C9 C 1.1135(10) 0.6254(4) 0.5788(5) 0.063(2) Uani 1 1 d . . . . .
H9A H 1.055355 0.643371 0.596953 0.094 Uiso 1 1 calc GR . . . .
H9B H 1.091712 0.625898 0.522146 0.094 Uiso 1 1 calc GR . . . .
H9C H 1.192140 0.639417 0.599314 0.094 Uiso 1 1 calc GR . . . .
C16 C 1.2478(11) 0.6738(3) 0.7571(6) 0.067(3) Uani 1 1 d . . . . .
H16A H 1.312858 0.659715 0.740605 0.100 Uiso 1 1 calc GR . . . .
H16B H 1.276982 0.701387 0.789143 0.100 Uiso 1 1 calc GR . . . .
H16C H 1.184463 0.683146 0.711544 0.100 Uiso 1 1 calc GR . . . .
C8 C 1.3437(9) 0.5632(5) 0.6483(6) 0.067(3) Uani 1 1 d . . . . .
H8A H 1.353744 0.595300 0.668346 0.100 Uiso 1 1 calc GR . . . .
H8B H 1.362644 0.562056 0.598565 0.100 Uiso 1 1 calc GR . . . .
H8C H 1.396815 0.542227 0.685146 0.100 Uiso 1 1 calc GR . . . .
C3S C 1.3437(13) 0.7092(5) 0.9751(7) 0.086(4) Uani 1 1 d . . . . .
H3S H 1.384876 0.680558 0.975535 0.104 Uiso 1 1 calc R . . . .
C58 C 0.2531(12) 0.750000 0.5422(8) 0.058(3) Uani 1 2 d S T P . .
H58A H 0.246435 0.750000 0.486632 0.087 Uiso 1 2 d RS T P . .
H58B H 0.214575 0.721990 0.555262 0.087 Uiso 1 1 d R . . . .
C35 C 0.6632(9) 0.6314(3) 0.7812(7) 0.067(3) Uani 1 1 d . . . . .
H35A H 0.692709 0.631069 0.837795 0.100 Uiso 1 1 calc GR . . . .
H35B H 0.581124 0.642439 0.765805 0.100 Uiso 1 1 calc GR . . . .
H35C H 0.712415 0.652301 0.759969 0.100 Uiso 1 1 calc GR . . . .
C2S C 1.2255(12) 0.7084(4) 0.9716(6) 0.074(3) Uani 1 1 d . . . . .
H2S H 1.186102 0.679246 0.970633 0.089 Uiso 1 1 calc R . . . .
C28 C 1.2935(12) 0.3224(3) 1.0068(6) 0.071(3) Uani 1 1 d . . . . .
H28A H 1.362267 0.329364 1.050608 0.107 Uiso 1 1 calc GR . . . .
H28B H 1.312535 0.296416 0.976775 0.107 Uiso 1 1 calc GR . . . .
H28C H 1.226148 0.313772 1.026051 0.107 Uiso 1 1 calc GR . . . .
C37 C 0.6734(9) 0.4519(3) 0.7655(7) 0.058(2) Uani 1 1 d . . . . .
H37A H 0.722372 0.434398 0.738902 0.087 Uiso 1 1 calc GR . . . .
H37B H 0.592436 0.439531 0.749944 0.087 Uiso 1 1 calc GR . . . .
H37C H 0.706379 0.448473 0.821532 0.087 Uiso 1 1 calc GR . . . .
C47 C 0.1129(9) 0.6813(4) 0.3260(10) 0.095(4) Uani 1 1 d . . . . .
H47A H 0.061630 0.697991 0.281569 0.142 Uiso 1 1 calc GR . . . .
H47B H 0.118394 0.699186 0.373341 0.142 Uiso 1 1 calc GR . . . .
H47C H 0.079489 0.650337 0.330223 0.142 Uiso 1 1 calc GR . . . .
C62 C 0.8874(11) 0.6938(5) 0.4421(7) 0.090(4) Uani 1 1 d . . . . .
H62A H 0.845162 0.700954 0.480633 0.135 Uiso 1 1 calc GR . . . .
H62B H 0.972453 0.698731 0.464731 0.135 Uiso 1 1 calc GR . . . .
H62C H 0.873023 0.661071 0.425694 0.135 Uiso 1 1 calc GR . . . .
C4S C 1.402(2) 0.750000 0.9780(11) 0.088(5) Uani 1 2 d S T P . .
H4S H 1.484358 0.750001 0.982046 0.106 Uiso 1 2 calc RS T P . .
C5S C 1.0359(17) 0.750000 0.9663(11) 0.099(6) Uani 1 2 d S T P . .
H5SA H 1.007647 0.717654 0.965231 0.148 Uiso 0.5 1 calc R . . C -1
H5SB H 1.024891 0.765977 1.012053 0.148 Uiso 0.5 1 calc R . . C -1
H5SC H 0.990817 0.766369 0.919530 0.148 Uiso 0.5 1 calc R . . C -1
C48 C 0.1847(14) 0.6918(5) 0.1660(7) 0.108(6) Uani 1 1 d . . . . .
H48A H 0.222873 0.713831 0.138811 0.162 Uiso 1 1 calc GR . . . .
H48B H 0.111096 0.705510 0.171643 0.162 Uiso 1 1 calc GR . . . .
H48C H 0.166650 0.662630 0.136290 0.162 Uiso 1 1 calc GR . . . .

loop_
_atom_site_aniso_label
_atom_site_aniso_U_11
_atom_site_aniso_U_22
_atom_site_aniso_U_33
_atom_site_aniso_U_23
_atom_site_aniso_U_13
_atom_site_aniso_U_12
U1 0.03808(15) 0.02423(14) 0.02828(14) 0.00182(6) 0.00810(9) -0.00032(7)
U2 0.04261(19) 0.02506(16) 0.03316(17) 0.000 0.01039(13) 0.000
Al1 0.0397(10) 0.0282(9) 0.0379(10) 0.0001(7) 0.0089(8) 0.0014(7)
Al2 0.0483(16) 0.0311(14) 0.0455(16) 0.000 0.0168(13) 0.000
O2 0.077(5) 0.044(4) 0.034(4) 0.000 0.020(4) 0.000
O1 0.057(3) 0.029(2) 0.044(3) 0.017(2) 0.010(2) 0.006(2)
C50 0.085(8) 0.023(4) 0.033(5) 0.000 0.018(5) 0.000
C5 0.043(4) 0.053(4) 0.024(3) -0.002(3) 0.005(3) 0.003(3)
C12 0.052(4) 0.043(4) 0.044(4) -0.009(3) 0.012(3) -0.009(3)
C4 0.053(4) 0.043(4) 0.036(3) 0.005(3) 0.016(3) 0.005(3)
C13 0.060(4) 0.040(4) 0.033(3) -0.007(3) 0.005(3) -0.012(3)
C26 0.058(4) 0.028(3) 0.042(4) 0.001(3) 0.015(3) 0.007(3)
C53 0.078(8) 0.023(4) 0.033(5) 0.000 0.019(5) 0.000
C21 0.053(4) 0.029(3) 0.032(3) 0.002(2) 0.012(3) 0.005(3)
C14 0.052(4) 0.037(4) 0.039(3) -0.008(3) 0.015(3) -0.010(3)
C31 0.039(3) 0.033(3) 0.049(4) 0.001(3) 0.018(3) -0.002(3)
C15 0.056(4) 0.031(3) 0.045(4) -0.005(3) 0.014(3) -0.002(3)
C41 0.063(5) 0.037(4) 0.048(4) 0.001(3) 0.016(4) 0.001(3)
C1 0.062(5) 0.042(4) 0.039(4) -0.007(3) 0.014(3) -0.002(4)
C22 0.055(4) 0.038(4) 0.040(4) 0.000(3) 0.008(3) 0.006(3)
C55 0.082(8) 0.023(4) 0.052(6) 0.000 0.027(6) 0.000
C59 0.042(4) 0.068(5) 0.051(4) 0.012(4) 0.023(3) 0.007(4)
C33 0.043(4) 0.053(5) 0.050(4) -0.001(4) 0.008(3) 0.002(3)
C11 0.061(5) 0.036(4) 0.040(4) -0.003(3) 0.007(3) -0.010(3)
C25 0.076(5) 0.028(3) 0.041(4) 0.002(3) 0.019(4) 0.007(3)
C42 0.050(4) 0.037(4) 0.079(6) 0.012(4) 0.018(4) -0.005(3)
C60 0.048(4) 0.043(4) 0.060(5) -0.001(4) 0.021(4) -0.001(3)
C23 0.061(5) 0.040(4) 0.038(4) -0.001(3) 0.000(3) 0.017(4)
C56 0.086(11) 0.099(13) 0.055(8) 0.000 0.034(8) 0.000
C30 0.040(4) 0.028(3) 0.066(5) 0.008(3) 0.016(3) 0.001(3)
C51 0.074(8) 0.038(5) 0.042(6) 0.000 0.021(5) 0.000
C52 0.073(8) 0.024(5) 0.043(6) 0.000 0.005(5) 0.000
C61 0.053(6) 0.055(7) 0.045(6) 0.000 0.014(5) 0.000
C3 0.047(4) 0.047(4) 0.039(4) -0.002(3) 0.019(3) 0.000(3)
C36 0.050(4) 0.059(5) 0.055(5) 0.002(4) 0.019(4) -0.007(4)
C18 0.088(7) 0.054(5) 0.033(4) 0.005(3) 0.003(4) 0.001(5)
C34 0.041(4) 0.057(5) 0.060(5) 0.019(4) 0.011(3) 0.001(4)
C24 0.088(6) 0.031(4) 0.033(3) 0.002(3) 0.008(4) 0.014(4)
C6 0.103(9) 0.059(6) 0.063(6) -0.023(5) 0.029(6) -0.031(6)
C32 0.040(3) 0.036(4) 0.048(4) -0.002(3) 0.009(3) -0.003(3)
C17 0.049(5) 0.078(7) 0.063(5) -0.018(5) 0.008(4) -0.016(5)
C27 0.049(5) 0.068(6) 0.065(6) 0.008(5) 0.012(4) 0.003(4)
C38 0.055(5) 0.107(9) 0.064(6) -0.032(6) 0.007(4) -0.025(6)
C44 0.082(6) 0.034(4) 0.048(4) -0.009(3) 0.028(4) -0.019(4)
C40 0.052(4) 0.030(3) 0.049(4) -0.004(3) 0.018(3) -0.006(3)
C19 0.077(6) 0.074(6) 0.053(5) -0.022(4) 0.035(5) -0.025(5)
C2 0.062(5) 0.042(4) 0.043(4) -0.003(3) 0.018(3) 0.015(4)
C20 0.085(7) 0.034(4) 0.075(6) -0.007(4) 0.016(5) 0.014(4)
C46 0.113(8) 0.036(4) 0.066(6) 0.010(4) 0.048(6) 0.002(5)
C29 0.061(5) 0.052(5) 0.076(6) 0.018(5) 0.025(5) 0.006(4)
C45 0.062(5) 0.033(4) 0.096(7) -0.001(4) 0.025(5) 0.011(4)
C7 0.092(8) 0.053(5) 0.064(6) -0.002(5) 0.014(5) 0.027(5)
C57 0.102(10) 0.032(5) 0.041(6) 0.000 0.020(6) 0.000
C54 0.093(9) 0.022(4) 0.054(6) 0.000 0.042(6) 0.000
C1S 0.101(12) 0.080(10) 0.034(6) 0.000 0.009(6) 0.000
C49 0.149(12) 0.055(6) 0.072(6) -0.027(5) 0.067(7) -0.043(7)
C43 0.084(7) 0.036(4) 0.055(5) 0.002(4) -0.001(4) -0.025(4)
C39 0.049(5) 0.106(9) 0.094(8) 0.066(7) 0.012(5) 0.015(5)
C64 0.135(17) 0.17(2) 0.042(8) 0.000 0.053(10) 0.000
C10 0.050(5) 0.104(8) 0.037(4) 0.000(5) 0.011(3) 0.019(5)
C63 0.074(7) 0.049(5) 0.135(11) -0.020(6) 0.057(7) 0.001(5)
C9 0.090(7) 0.055(5) 0.047(4) 0.017(4) 0.023(4) -0.002(5)
C16 0.097(7) 0.040(4) 0.066(6) 0.000(4) 0.026(5) -0.032(5)
C8 0.051(5) 0.092(8) 0.064(6) -0.010(5) 0.026(4) -0.010(5)
C3S 0.106(10) 0.074(8) 0.078(7) -0.024(6) 0.024(7) 0.011(7)
C58 0.067(8) 0.048(7) 0.063(7) 0.000 0.027(6) 0.000
C35 0.066(6) 0.026(4) 0.119(9) 0.004(4) 0.044(6) 0.006(4)
C2S 0.102(9) 0.054(6) 0.063(6) -0.016(5) 0.015(6) -0.010(6)
C28 0.118(9) 0.039(5) 0.050(5) 0.011(4) 0.011(5) 0.011(5)
C37 0.052(5) 0.028(4) 0.094(7) 0.000(4) 0.019(5) -0.009(3)
C47 0.046(5) 0.063(7) 0.179(15) 0.011(8) 0.037(7) -0.001(5)
C62 0.069(6) 0.122(11) 0.087(8) 0.055(8) 0.035(6) 0.039(7)
C4S 0.110(14) 0.078(12) 0.074(10) 0.000 0.020(10) 0.000
C5S 0.082(12) 0.139(19) 0.067(10) 0.000 0.007(9) 0.000
C48 0.129(12) 0.075(8) 0.077(8) 0.012(6) -0.041(8) -0.041(8)

_geom_special_details            
;
 All esds (except the esd in the dihedral angle between two l.s. planes)
 are estimated using the full covariance matrix.  The cell esds are taken
 into account individually in the estimation of esds in distances, angles
 and torsion angles; correlations between esds in cell parameters are only
 used when they are defined by crystal symmetry.  An approximate (isotropic)
 treatment of cell esds is used for estimating esds involving l.s. planes.
;
loop_
_geom_bond_atom_site_label_1
_geom_bond_atom_site_label_2
_geom_bond_distance
_geom_bond_site_symmetry_2
_geom_bond_publ_flag
U1 Al1 3.232(2) . ?
U1 O1 2.179(5) . ?
U1 C5 2.794(7) . ?
U1 C12 2.761(8) . ?
U1 C4 2.809(7) . ?
U1 C13 2.761(7) . ?
U1 C14 2.800(7) . ?
U1 C15 2.810(7) . ?
U1 C1 2.760(7) . ?
U1 C11 2.789(8) . ?
U1 C3 2.767(7) . ?
U1 C2 2.751(7) . ?
U2 Al2 3.201(3) . ?
U2 O2 2.169(7) . ?
U2 C41 2.780(8) 4_575 ?
U2 C41 2.780(8) . ?
U2 C42 2.783(8) . ?
U2 C42 2.783(8) 4_575 ?
U2 C44 2.790(8) 4_575 ?
U2 C44 2.790(8) . ?
U2 C40 2.767(7) . ?
U2 C40 2.767(7) 4_575 ?
U2 C43 2.809(8) . ?
U2 C43 2.809(8) 4_575 ?
Al1 C31 2.266(7) . ?
Al1 C33 2.240(8) . ?
Al1 C30 2.237(8) . ?
Al1 C34 2.246(9) . ?
Al1 C32 2.246(8) . ?
Al2 C59 2.234(9) 4_575 ?
Al2 C59 2.234(9) . ?
Al2 C60 2.253(9) . ?
Al2 C60 2.253(9) 4_575 ?
Al2 C61 2.252(13) . ?
O2 C50 1.366(12) . ?
O1 C21 1.343(8) . ?
C50 C55 1.399(18) . ?
C50 C51 1.390(19) . ?
C5 C4 1.426(12) . ?
C5 C1 1.413(11) . ?
C5 C10 1.478(11) . ?
C12 C13 1.410(12) . ?
C12 C11 1.422(12) . ?
C12 C17 1.496(12) . ?
C4 C3 1.408(11) . ?
C4 C9 1.510(12) . ?
C13 C14 1.435(12) . ?
C13 C18 1.498(11) . ?
C26 C21 1.400(11) . ?
C26 C25 1.392(10) . ?
C26 C29 1.479(12) . ?
C53 C52 1.384(18) . ?
C53 C57 1.511(15) . ?
C53 C54 1.367(19) . ?
C21 C22 1.420(11) . ?
C14 C15 1.420(11) . ?
C14 C19 1.506(11) . ?
C31 C30 1.426(10) . ?
C31 C36 1.485(12) . ?
C31 C32 1.440(10) . ?
C15 C11 1.413(12) . ?
C15 C20 1.519(12) . ?
C41 C42 1.415(12) . ?
C41 C40 1.422(12) . ?
C41 C46 1.506(12) . ?
C1 C6 1.516(13) . ?
C1 C2 1.412(12) . ?
C22 C23 1.394(11) . ?
C22 C27 1.509(13) . ?
C55 C54 1.376(17) . ?
C55 C58 1.52(2) . ?
C59 C59 1.41(2) 4_575 ?
C59 C60 1.414(12) . ?
C59 C62 1.502(13) . ?
C33 C34 1.409(14) . ?
C33 C32 1.418(11) . ?
C33 C38 1.502(13) . ?
C11 C16 1.521(11) . ?
C25 C24 1.404(13) . ?
C42 C43 1.422(14) . ?
C42 C47 1.504(13) . ?
C60 C61 1.398(11) . ?
C60 C63 1.502(13) . ?
C23 C24 1.376(14) . ?
C56 C51 1.529(19) . ?
C30 C34 1.401(13) . ?
C30 C35 1.510(11) . ?
C51 C52 1.395(16) . ?
C61 C64 1.538(19) . ?
C3 C2 1.403(12) . ?
C3 C8 1.505(12) . ?
C34 C39 1.482(12) . ?
C24 C28 1.518(11) . ?
C32 C37 1.501(10) . ?
C44 C40 1.411(12) . ?
C44 C49 1.538(13) . ?
C44 C43 1.388(15) . ?
C40 C45 1.509(12) . ?
C2 C7 1.496(12) . ?
C1S C2S 1.391(15) 4_575 ?
C1S C2S 1.391(15) . ?
C1S C5S 1.48(3) . ?
C43 C48 1.503(14) . ?
C3S C2S 1.373(19) . ?
C3S C4S 1.346(18) . ?

loop_
_geom_angle_atom_site_label_1
_geom_angle_atom_site_label_2
_geom_angle_atom_site_label_3
_geom_angle
_geom_angle_site_symmetry_1
_geom_angle_site_symmetry_3
_geom_angle_publ_flag
O1 U1 Al1 100.37(15) . . ?
O1 U1 C5 120.8(2) . . ?
O1 U1 C12 94.8(2) . . ?
O1 U1 C4 131.0(2) . . ?
O1 U1 C13 80.1(2) . . ?
O1 U1 C14 99.0(2) . . ?
O1 U1 C15 127.2(2) . . ?
O1 U1 C1 91.6(2) . . ?
O1 U1 C11 124.2(2) . . ?
O1 U1 C3 105.6(2) . . ?
O1 U1 C2 82.8(2) . . ?
C5 U1 Al1 77.15(17) . . ?
C5 U1 C4 29.5(2) . . ?
C5 U1 C14 135.8(2) . . ?
C5 U1 C15 111.2(2) . . ?
C12 U1 Al1 125.87(18) . . ?
C12 U1 C5 134.9(2) . . ?
C12 U1 C4 106.4(2) . . ?
C12 U1 C14 48.8(2) . . ?
C12 U1 C15 48.8(2) . . ?
C12 U1 C11 29.7(2) . . ?
C12 U1 C3 98.2(2) . . ?
C4 U1 Al1 101.68(17) . . ?
C4 U1 C15 98.9(2) . . ?
C13 U1 Al1 103.47(19) . . ?
C13 U1 C5 158.9(2) . . ?
C13 U1 C12 29.6(2) . . ?
C13 U1 C4 134.6(2) . . ?
C13 U1 C14 29.9(2) . . ?
C13 U1 C15 49.0(2) . . ?
C13 U1 C11 48.8(2) . . ?
C13 U1 C3 126.9(2) . . ?
C14 U1 Al1 77.46(17) . . ?
C14 U1 C4 128.2(2) . . ?
C14 U1 C15 29.3(2) . . ?
C15 U1 Al1 81.99(17) . . ?
C1 U1 Al1 84.85(19) . . ?
C1 U1 C5 29.5(2) . . ?
C1 U1 C12 146.6(3) . . ?
C1 U1 C4 48.1(2) . . ?
C1 U1 C13 169.1(3) . . ?
C1 U1 C14 160.7(3) . . ?
C1 U1 C15 140.7(2) . . ?
C1 U1 C11 135.1(2) . . ?
C1 U1 C3 48.6(2) . . ?
C11 U1 Al1 110.57(19) . . ?
C11 U1 C5 110.8(2) . . ?
C11 U1 C4 87.0(2) . . ?
C11 U1 C14 48.3(2) . . ?
C11 U1 C15 29.2(3) . . ?
C3 U1 Al1 126.09(18) . . ?
C3 U1 C5 49.0(2) . . ?
C3 U1 C4 29.2(2) . . ?
C3 U1 C14 140.6(2) . . ?
C3 U1 C15 115.1(2) . . ?
C3 U1 C11 92.3(2) . . ?
C2 U1 Al1 114.29(19) . . ?
C2 U1 C5 49.0(2) . . ?
C2 U1 C12 119.0(3) . . ?
C2 U1 C4 48.3(2) . . ?
C2 U1 C13 140.7(3) . . ?
C2 U1 C14 167.7(3) . . ?
C2 U1 C15 144.3(2) . . ?
C2 U1 C1 29.7(3) . . ?
C2 U1 C11 120.9(3) . . ?
C2 U1 C3 29.5(2) . . ?
O2 U2 Al2 96.7(3) . . ?
O2 U2 C41 80.82(19) . . ?
O2 U2 C41 80.82(19) . 4_575 ?
O2 U2 C42 100.7(3) . . ?
O2 U2 C42 100.7(3) . 4_575 ?
O2 U2 C44 123.03(19) . . ?
O2 U2 C44 123.03(19) . 4_575 ?
O2 U2 C40 93.67(17) . 4_575 ?
O2 U2 C40 93.67(17) . . ?
O2 U2 C43 128.2(2) . 4_575 ?
O2 U2 C43 128.2(2) . . ?
C41 U2 Al2 108.22(18) 4_575 . ?
C41 U2 Al2 108.22(18) . . ?
C41 U2 C41 140.7(4) 4_575 . ?
C41 U2 C42 29.5(3) 4_575 4_575 ?
C41 U2 C42 124.2(3) . 4_575 ?
C41 U2 C42 29.5(3) . . ?
C41 U2 C42 124.2(3) 4_575 . ?
C41 U2 C44 154.4(3) 4_575 . ?
C41 U2 C44 48.4(2) 4_575 4_575 ?
C41 U2 C44 48.4(2) . . ?
C41 U2 C44 154.4(3) . 4_575 ?
C41 U2 C43 48.3(3) . . ?
C41 U2 C43 130.3(3) . 4_575 ?
C41 U2 C43 48.3(2) 4_575 4_575 ?
C41 U2 C43 130.3(3) 4_575 . ?
C42 U2 Al2 126.6(2) . . ?
C42 U2 Al2 126.6(2) 4_575 . ?
C42 U2 C42 99.0(4) 4_575 . ?
C42 U2 C44 126.7(3) . 4_575 ?
C42 U2 C44 48.2(3) . . ?
C42 U2 C44 48.2(3) 4_575 4_575 ?
C42 U2 C44 126.7(3) 4_575 . ?
C42 U2 C43 100.9(3) . 4_575 ?
C42 U2 C43 29.5(3) 4_575 4_575 ?
C42 U2 C43 100.9(3) 4_575 . ?
C42 U2 C43 29.5(3) . . ?
C44 U2 Al2 80.2(2) . . ?
C44 U2 Al2 80.2(2) 4_575 . ?
C44 U2 C44 112.5(4) . 4_575 ?
C44 U2 C43 106.3(3) . 4_575 ?
C44 U2 C43 28.7(3) . . ?
C44 U2 C43 28.7(3) 4_575 4_575 ?
C44 U2 C43 106.3(3) 4_575 . ?
C40 U2 Al2 80.23(16) . . ?
C40 U2 Al2 80.23(16) 4_575 . ?
C40 U2 C41 170.3(2) . 4_575 ?
C40 U2 C41 29.7(2) . . ?
C40 U2 C41 170.3(2) 4_575 . ?
C40 U2 C41 29.7(2) 4_575 4_575 ?
C40 U2 C42 147.0(2) . 4_575 ?
C40 U2 C42 48.8(2) 4_575 4_575 ?
C40 U2 C42 48.8(2) . . ?
C40 U2 C42 147.0(2) 4_575 . ?
C40 U2 C44 140.0(2) 4_575 . ?
C40 U2 C44 29.4(2) 4_575 4_575 ?
C40 U2 C44 29.4(2) . . ?
C40 U2 C44 140.0(2) . 4_575 ?
C40 U2 C40 159.8(3) 4_575 . ?
C40 U2 C43 134.9(2) . 4_575 ?
C40 U2 C43 48.3(3) 4_575 4_575 ?
C40 U2 C43 48.3(3) . . ?
C40 U2 C43 134.9(2) 4_575 . ?
C43 U2 Al2 106.8(3) . . ?
C43 U2 Al2 106.8(3) 4_575 . ?
C43 U2 C43 88.3(4) . 4_575 ?
C31 Al1 U1 147.5(2) . . ?
C33 Al1 U1 147.6(2) . . ?
C33 Al1 C31 61.9(3) . . ?
C33 Al1 C34 36.6(3) . . ?
C33 Al1 C32 36.9(3) . . ?
C30 Al1 U1 147.4(2) . . ?
C30 Al1 C31 36.9(3) . . ?
C30 Al1 C33 60.9(3) . . ?
C30 Al1 C34 36.4(3) . . ?
C30 Al1 C32 61.2(3) . . ?
C34 Al1 U1 146.9(2) . . ?
C34 Al1 C31 61.8(3) . . ?
C32 Al1 U1 148.2(2) . . ?
C32 Al1 C31 37.2(3) . . ?
C32 Al1 C34 61.4(3) . . ?
C59 Al2 U2 146.6(2) 4_575 . ?
C59 Al2 U2 146.6(2) . . ?
C59 Al2 C59 36.8(5) . 4_575 ?
C59 Al2 C60 61.1(3) 4_575 . ?
C59 Al2 C60 36.7(3) 4_575 4_575 ?
C59 Al2 C60 36.7(3) . . ?
C59 Al2 C60 61.1(3) . 4_575 ?
C59 Al2 C61 60.8(4) . . ?
C59 Al2 C61 60.8(4) 4_575 . ?
C60 Al2 U2 148.2(2) 4_575 . ?
C60 Al2 U2 148.2(2) . . ?
C60 Al2 C60 60.7(4) 4_575 . ?
C61 Al2 U2 149.3(3) . . ?
C61 Al2 C60 36.2(3) . 4_575 ?
C61 Al2 C60 36.2(3) . . ?
C50 O2 U2 177.9(9) . . ?
C21 O1 U1 176.4(5) . . ?
O2 C50 C55 120.2(12) . . ?
O2 C50 C51 120.6(11) . . ?
C51 C50 C55 119.2(10) . . ?
C4 C5 U1 75.8(4) . . ?
C4 C5 C10 123.9(8) . . ?
C1 C5 U1 73.9(4) . . ?
C1 C5 C4 106.2(7) . . ?
C1 C5 C10 128.9(9) . . ?
C10 C5 U1 124.3(5) . . ?
C13 C12 U1 75.2(4) . . ?
C13 C12 C11 108.0(7) . . ?
C13 C12 C17 126.4(8) . . ?
C11 C12 U1 76.2(4) . . ?
C11 C12 C17 125.4(8) . . ?
C17 C12 U1 118.7(6) . . ?
C5 C4 U1 74.7(4) . . ?
C5 C4 C9 124.5(8) . . ?
C3 C4 U1 73.7(4) . . ?
C3 C4 C5 108.8(7) . . ?
C3 C4 C9 126.2(8) . . ?
C9 C4 U1 124.4(5) . . ?
C12 C13 U1 75.2(4) . . ?
C12 C13 C14 107.8(7) . . ?
C12 C13 C18 128.6(9) . . ?
C14 C13 U1 76.6(4) . . ?
C14 C13 C18 123.3(8) . . ?
C18 C13 U1 119.5(5) . . ?
C21 C26 C29 119.8(7) . . ?
C25 C26 C21 119.5(8) . . ?
C25 C26 C29 120.7(8) . . ?
C52 C53 C57 121.9(12) . . ?
C54 C53 C52 117.8(10) . . ?
C54 C53 C57 120.3(11) . . ?
O1 C21 C26 119.7(7) . . ?
O1 C21 C22 120.6(7) . . ?
C26 C21 C22 119.8(7) . . ?
C13 C14 U1 73.6(4) . . ?
C13 C14 C19 125.0(8) . . ?
C15 C14 U1 75.7(4) . . ?
C15 C14 C13 108.0(7) . . ?
C15 C14 C19 126.6(8) . . ?
C19 C14 U1 122.2(5) . . ?
C30 C31 Al1 70.4(4) . . ?
C30 C31 C36 128.8(8) . . ?
C30 C31 C32 105.6(7) . . ?
C36 C31 Al1 125.2(6) . . ?
C32 C31 Al1 70.6(4) . . ?
C32 C31 C36 125.6(7) . . ?
C14 C15 U1 74.9(4) . . ?
C14 C15 C20 127.6(8) . . ?
C11 C15 U1 74.5(4) . . ?
C11 C15 C14 107.6(7) . . ?
C11 C15 C20 124.5(8) . . ?
C20 C15 U1 121.1(5) . . ?
C42 C41 U2 75.4(5) . . ?
C42 C41 C40 107.8(7) . . ?
C42 C41 C46 127.7(9) . . ?
C40 C41 U2 74.6(4) . . ?
C40 C41 C46 124.4(8) . . ?
C46 C41 U2 118.6(6) . . ?
C5 C1 U1 76.6(4) . . ?
C5 C1 C6 124.0(9) . . ?
C6 C1 U1 117.1(6) . . ?
C2 C1 U1 74.8(4) . . ?
C2 C1 C5 109.1(7) . . ?
C2 C1 C6 126.9(9) . . ?
C21 C22 C27 120.7(7) . . ?
C23 C22 C21 118.5(8) . . ?
C23 C22 C27 120.7(8) . . ?
C50 C55 C58 121.5(11) . . ?
C54 C55 C50 118.1(13) . . ?
C54 C55 C58 120.3(12) . . ?
C59 C59 Al2 71.6(3) 4_575 . ?
C59 C59 C60 107.8(5) 4_575 . ?
C59 C59 C62 126.9(8) 4_575 . ?
C60 C59 Al2 72.4(5) . . ?
C60 C59 C62 125.1(10) . . ?
C62 C59 Al2 125.1(6) . . ?
C34 C33 Al1 71.9(5) . . ?
C34 C33 C32 108.4(7) . . ?
C34 C33 C38 127.1(9) . . ?
C32 C33 Al1 71.8(4) . . ?
C32 C33 C38 124.3(9) . . ?
C38 C33 Al1 126.8(6) . . ?
C12 C11 U1 74.1(4) . . ?
C12 C11 C16 123.9(9) . . ?
C15 C11 U1 76.2(4) . . ?
C15 C11 C12 108.7(7) . . ?
C15 C11 C16 126.0(8) . . ?
C16 C11 U1 127.0(6) . . ?
C26 C25 C24 121.5(8) . . ?
C41 C42 U2 75.2(5) . . ?
C41 C42 C43 107.6(8) . . ?
C41 C42 C47 125.0(10) . . ?
C43 C42 U2 76.3(5) . . ?
C43 C42 C47 127.0(10) . . ?
C47 C42 U2 120.6(7) . . ?
C59 C60 Al2 70.9(5) . . ?
C59 C60 C63 127.2(9) . . ?
C61 C60 Al2 71.9(6) . . ?
C61 C60 C59 107.7(8) . . ?
C61 C60 C63 125.1(9) . . ?
C63 C60 Al2 125.2(6) . . ?
C24 C23 C22 122.6(8) . . ?
C31 C30 Al1 72.7(4) . . ?
C31 C30 C35 124.0(8) . . ?
C34 C30 Al1 72.1(5) . . ?
C34 C30 C31 110.0(7) . . ?
C34 C30 C35 125.7(8) . . ?
C35 C30 Al1 126.8(6) . . ?
C50 C51 C56 119.5(11) . . ?
C50 C51 C52 120.7(12) . . ?
C52 C51 C56 119.8(13) . . ?
C53 C52 C51 120.2(12) . . ?
C60 C61 Al2 72.0(6) 4_575 . ?
C60 C61 Al2 72.0(6) . . ?
C60 C61 C60 109.0(11) 4_575 . ?
C60 C61 C64 125.5(5) 4_575 . ?
C60 C61 C64 125.5(5) . . ?
C64 C61 Al2 121.5(11) . . ?
C4 C3 U1 77.0(4) . . ?
C4 C3 C8 126.2(8) . . ?
C2 C3 U1 74.6(4) . . ?
C2 C3 C4 108.0(7) . . ?
C2 C3 C8 125.1(8) . . ?
C8 C3 U1 122.2(6) . . ?
C33 C34 Al1 71.5(5) . . ?
C33 C34 C39 128.1(10) . . ?
C30 C34 Al1 71.4(5) . . ?
C30 C34 C33 107.7(7) . . ?
C30 C34 C39 124.1(10) . . ?
C39 C34 Al1 125.2(6) . . ?
C25 C24 C28 119.9(9) . . ?
C23 C24 C25 118.1(7) . . ?
C23 C24 C28 122.0(9) . . ?
C31 C32 Al1 72.2(4) . . ?
C31 C32 C37 125.3(8) . . ?
C33 C32 Al1 71.4(5) . . ?
C33 C32 C31 108.4(7) . . ?
C33 C32 C37 126.2(8) . . ?
C37 C32 Al1 125.9(6) . . ?
C40 C44 U2 74.4(4) . . ?
C40 C44 C49 125.1(10) . . ?
C49 C44 U2 121.0(5) . . ?
C43 C44 U2 76.4(5) . . ?
C43 C44 C40 109.1(8) . . ?
C43 C44 C49 125.5(10) . . ?
C41 C40 U2 75.7(4) . . ?
C41 C40 C45 123.8(8) . . ?
C44 C40 U2 76.2(5) . . ?
C44 C40 C41 107.3(8) . . ?
C44 C40 C45 128.6(8) . . ?
C45 C40 U2 119.1(5) . . ?
C1 C2 U1 75.5(4) . . ?
C1 C2 C7 126.1(9) . . ?
C3 C2 U1 75.9(4) . . ?
C3 C2 C1 107.9(7) . . ?
C3 C2 C7 125.9(9) . . ?
C7 C2 U1 118.4(6) . . ?
C53 C54 C55 124.0(12) . . ?
C2S C1S C2S 117.4(17) 4_575 . ?
C2S C1S C5S 121.3(9) 4_575 . ?
C2S C1S C5S 121.3(9) . . ?
C42 C43 U2 74.2(5) . . ?
C42 C43 C48 126.8(12) . . ?
C44 C43 U2 74.9(5) . . ?
C44 C43 C42 108.1(8) . . ?
C44 C43 C48 124.3(12) . . ?
C48 C43 U2 124.3(7) . . ?
C4S C3S C2S 121.0(14) . . ?
C3S C2S C1S 120.3(13) . . ?
C3S C4S C3S 120(2) 4_575 . ?

_shelx_res_file                  
;
TITL s1_a.res in P2(1)/m
    s1.res
    created by SHELXL-2017/1 at 16:24:04 on 02-Jun-2022
REM Old TITL s1 in P2(1)/m
REM SHELXT solution in P2(1)/m
REM R1 0.133, Rweak 0.010, Alpha 0.067, Orientation as input
REM Formula found by SHELXT: C121 N8 Al3 U3
CELL 1.54178 11.7527 28.5642 17.9883 90 106.088 90
ZERR 2 0.0003 0.0006 0.0004 0 0.001 0
LATT 1
SYMM -X,0.5+Y,-Z
SFAC C H Al O U
UNIT 248 352 6 6 6

L.S. 40
PLAN  20
SIZE 0.17 0.24 0.4
TEMP -103.15
list 4
fmap 2 53
acta
OMIT 0 4 0
OMIT 0 6 0
OMIT 0 0 1
OMIT 0 2 0
REM <olex2.extras>
REM <HklSrc "%.\\s1.hkl">
REM </olex2.extras>

WGHT    0.095100   21.707001
FVAR       0.03530
U1    5    1.110978    0.549434    0.756328    11.00000    0.03808    0.02423 =
         0.02828    0.00182    0.00810   -0.00032
U2    5    0.394443    0.750000    0.346006    10.50000    0.04261    0.02506 =
         0.03316    0.00000    0.01039    0.00000
AL1   3    0.829683    0.545259    0.737841    11.00000    0.03975    0.02817 =
         0.03794    0.00012    0.00888    0.00142
AL2   3    0.657057    0.750000    0.326640    10.50000    0.04825    0.03111 =
         0.04552    0.00000    0.01679    0.00000
O2    4    0.445333    0.750000    0.471516    10.50000    0.07710    0.04421 =
         0.03433    0.00000    0.01986    0.00000
O1    4    1.168595    0.485478    0.822055    11.00000    0.05668    0.02929 =
         0.04427    0.01719    0.01034    0.00648
C50   1    0.473026    0.750000    0.550434    10.50000    0.08519    0.02282 =
         0.03308    0.00000    0.01830    0.00000
C5    1    1.013512    0.546547    0.595969    11.00000    0.04336    0.05267 =
         0.02434   -0.00249    0.00506    0.00344
C12   1    1.272302    0.606325    0.857222    11.00000    0.05171    0.04266 =
         0.04358   -0.00946    0.01166   -0.00859
C4    1    1.115692    0.575479    0.606626    11.00000    0.05327    0.04333 =
         0.03558    0.00496    0.01641    0.00463
C13   1    1.203152    0.586845    0.902175    11.00000    0.05965    0.03995 =
         0.03258   -0.00706    0.00513   -0.01156
C26   1    1.110985    0.418972    0.881725    11.00000    0.05810    0.02819 =
         0.04216    0.00112    0.01537    0.00655
C53   1    0.529887    0.750000    0.712281    10.50000    0.07754    0.02346 =
         0.03287    0.00000    0.01934    0.00000
C21   1    1.199077    0.446653    0.865041    11.00000    0.05319    0.02858 =
         0.03162    0.00240    0.01221    0.00460
C14   1    1.087267    0.607237    0.876859    11.00000    0.05237    0.03701 =
         0.03909   -0.00770    0.01467   -0.01012
C31   1    0.683053    0.541262    0.797059    11.00000    0.03881    0.03297 =
         0.04858    0.00124    0.01763   -0.00249
C15   1    1.085881    0.638717    0.815493    11.00000    0.05643    0.03104 =
         0.04455   -0.00489    0.01425   -0.00195
C41   1    0.334543    0.658328    0.371054    11.00000    0.06260    0.03727 =
         0.04820    0.00099    0.01603    0.00071
C1    1    1.055791    0.500902    0.618237    11.00000    0.06191    0.04201 =
         0.03922   -0.00669    0.01432   -0.00151
C22   1    1.319781    0.433334    0.893357    11.00000    0.05502    0.03796 =
         0.04041    0.00025    0.00817    0.00557
C55   1    0.383044    0.750000    0.587605    10.50000    0.08201    0.02315 =
         0.05178    0.00000    0.02735    0.00000
C59   1    0.843619    0.725316    0.373251    11.00000    0.04166    0.06849 =
         0.05133    0.01230    0.02253    0.00749
C33   1    0.650697    0.520981    0.668114    11.00000    0.04302    0.05292 =
         0.05009   -0.00088    0.00786    0.00151
C11   1    1.200034    0.638317    0.803958    11.00000    0.06148    0.03576 =
         0.04006   -0.00318    0.00740   -0.00998
C25   1    1.142865    0.378585    0.925850    11.00000    0.07559    0.02779 =
         0.04135    0.00225    0.01886    0.00747
AFIX  43
H25   2    1.082731    0.359515    0.936107    11.00000   -1.20000
AFIX   0

C42   1    0.234428    0.675912    0.314798    11.00000    0.04990    0.03654 =
         0.07871    0.01206    0.01771   -0.00509
C60   1    0.802909    0.710152    0.295578    11.00000    0.04803    0.04299 =
         0.06005   -0.00135    0.02146   -0.00109
C23   1    1.347170    0.392957    0.938261    11.00000    0.06106    0.04020 =
         0.03799   -0.00146    0.00016    0.01690
AFIX  43
H23   2    1.427906    0.384117    0.957702    11.00000   -1.20000
AFIX   0

C56   1    0.689420    0.750000    0.554693    10.50000    0.08574    0.09868 =
         0.05490    0.00000    0.03383    0.00000
AFIX   3
H56A  2    0.682630    0.721990    0.522303    11.00000   -1.50000
H56B  2    0.766410    0.750000    0.593773    10.50000   -1.50000
AFIX   0

C30   1    0.668640    0.582452    0.750542    11.00000    0.04047    0.02782 =
         0.06639    0.00813    0.01598    0.00118
C51   1    0.590457    0.750000    0.594806    10.50000    0.07395    0.03752 =
         0.04231    0.00000    0.02079    0.00000
C52   1    0.618786    0.750000    0.675414    10.50000    0.07307    0.02436 =
         0.04349    0.00000    0.00499    0.00000
AFIX  43
H52   2    0.699398    0.750000    0.705115    10.50000   -1.20000
AFIX   0
C61   1    0.777554    0.750000    0.248725    10.50000    0.05263    0.05478 =
         0.04544    0.00000    0.01394    0.00000

C3    1    1.217433    0.547997    0.637080    11.00000    0.04706    0.04684 =
         0.03872   -0.00225    0.01867    0.00047
C36   1    0.701043    0.537243    0.881837    11.00000    0.05030    0.05891 =
         0.05541    0.00205    0.01873   -0.00711
AFIX 137
H36A  2    0.766162    0.515459    0.903645    11.00000   -1.50000
H36B  2    0.628361    0.525538    0.891932    11.00000   -1.50000
H36C  2    0.720479    0.568079    0.905888    11.00000   -1.50000
AFIX   0
C18   1    1.241017    0.554838    0.970534    11.00000    0.08797    0.05425 =
         0.03255    0.00515    0.00349    0.00097
AFIX 137
H18A  2    1.171929    0.537953    0.977213    11.00000   -1.50000
H18B  2    1.276784    0.573270    1.017101    11.00000   -1.50000
H18C  2    1.299115    0.532345    0.962023    11.00000   -1.50000
AFIX   0
C34   1    0.648347    0.570216    0.672519    11.00000    0.04083    0.05711 =
         0.06035    0.01909    0.01095    0.00057
C24   1    1.261962    0.365393    0.955555    11.00000    0.08760    0.03071 =
         0.03258    0.00213    0.00781    0.01357
C6    1    0.976748    0.458324    0.612106    11.00000    0.10311    0.05919 =
         0.06255   -0.02266    0.02927   -0.03083
AFIX 137
H6A   2    1.024433    0.431438    0.636530    11.00000   -1.50000
H6B   2    0.939113    0.451346    0.557469    11.00000   -1.50000
H6C   2    0.915592    0.464658    0.638357    11.00000   -1.50000
AFIX   0
C32   1    0.671945    0.502674    0.743997    11.00000    0.03978    0.03594 =
         0.04832   -0.00234    0.00893   -0.00287
C17   1    1.401556    0.598241    0.867652    11.00000    0.04935    0.07844 =
         0.06255   -0.01836    0.00801   -0.01569
AFIX 137
H17A  2    1.434256    0.579745    0.914610    11.00000   -1.50000
H17B  2    1.442599    0.628423    0.872386    11.00000   -1.50000
H17C  2    1.412483    0.581259    0.822792    11.00000   -1.50000
AFIX   0
C27   1    1.416636    0.463579    0.878806    11.00000    0.04876    0.06783 =
         0.06467    0.00755    0.01221    0.00295
AFIX 137
H27A  2    1.381430    0.490979    0.848212    11.00000   -1.50000
H27B  2    1.461869    0.445515    0.850404    11.00000   -1.50000
H27C  2    1.469528    0.473892    0.928350    11.00000   -1.50000
AFIX   0
C38   1    0.623287    0.491617    0.596042    11.00000    0.05505    0.10734 =
         0.06440   -0.03241    0.00652   -0.02453
AFIX 137
H38A  2    0.638534    0.509839    0.553646    11.00000   -1.50000
H38B  2    0.539861    0.482197    0.582161    11.00000   -1.50000
H38C  2    0.673584    0.463658    0.605302    11.00000   -1.50000
AFIX   0

C44   1    0.384420    0.668778    0.258244    11.00000    0.08239    0.03383 =
         0.04844   -0.00921    0.02758   -0.01861
C40   1    0.428878    0.654629    0.336091    11.00000    0.05197    0.03026 =
         0.04870   -0.00414    0.01847   -0.00579
C19   1    0.990211    0.600344    0.915675    11.00000    0.07657    0.07427 =
         0.05325   -0.02153    0.03541   -0.02539
AFIX 137
H19A  2    0.915303    0.612088    0.881889    11.00000   -1.50000
H19B  2    1.009769    0.617526    0.964745    11.00000   -1.50000
H19C  2    0.982415    0.566934    0.925644    11.00000   -1.50000
AFIX   0
C2    1    1.180741    0.501805    0.643477    11.00000    0.06196    0.04212 =
         0.04261   -0.00334    0.01760    0.01475
C20   1    0.986314    0.671259    0.774017    11.00000    0.08451    0.03368 =
         0.07460   -0.00679    0.01631    0.01424
AFIX 137
H20A  2    0.976617    0.669849    0.718169    11.00000   -1.50000
H20B  2    1.005571    0.703385    0.792321    11.00000   -1.50000
H20C  2    0.912500    0.661545    0.784797    11.00000   -1.50000
AFIX   0

C46   1    0.342281    0.643203    0.452523    11.00000    0.11332    0.03604 =
         0.06559    0.00984    0.04801    0.00214
AFIX 137
H46A  2    0.264804    0.647048    0.462269    11.00000   -1.50000
H46B  2    0.400997    0.662478    0.489089    11.00000   -1.50000
H46C  2    0.366077    0.610244    0.459217    11.00000   -1.50000
AFIX   0

C29   1    0.985202    0.432709    0.852065    11.00000    0.06062    0.05210 =
         0.07630    0.01803    0.02545    0.00632
AFIX 137
H29A  2    0.974214    0.464177    0.870659    11.00000   -1.50000
H29B  2    0.935708    0.410430    0.870510    11.00000   -1.50000
H29C  2    0.962326    0.432625    0.795370    11.00000   -1.50000
AFIX   0

C45   1    0.548521    0.634077    0.375999    11.00000    0.06168    0.03320 =
         0.09636   -0.00137    0.02484    0.01053
AFIX 137
H45A  2    0.586380    0.652832    0.421793    11.00000   -1.50000
H45B  2    0.598267    0.634219    0.340365    11.00000   -1.50000
H45C  2    0.538607    0.601834    0.391754    11.00000   -1.50000
AFIX   0

C7    1    1.260265    0.460312    0.666786    11.00000    0.09154    0.05302 =
         0.06428   -0.00182    0.01415    0.02663
AFIX 137
H7A   2    1.336706    0.470490    0.700728    11.00000   -1.50000
H7B   2    1.272465    0.445407    0.620526    11.00000   -1.50000
H7C   2    1.223732    0.437851    0.694377    11.00000   -1.50000
AFIX   0

C57   1    0.556795    0.750000    0.799446    10.50000    0.10159    0.03200 =
         0.04136    0.00000    0.01968    0.00000
AFIX   3
H57A  2    0.522555    0.721990    0.816196    11.00000   -1.50000
PART -1
H57   2    0.642775    0.750000    0.822466    10.50000   -1.50000
AFIX   0
PART 0
C54   1    0.415166    0.750000    0.667183    10.50000    0.09271    0.02215 =
         0.05374    0.00000    0.04167    0.00000
AFIX  43
H54   2    0.353953    0.750000    0.692328    10.50000   -1.20000
AFIX   0

C1S   1    1.163207    0.750000    0.969576    10.50000    0.10059    0.08005 =
         0.03430    0.00000    0.00881    0.00000
C49   1    0.451986    0.665217    0.196467    11.00000    0.14893    0.05543 =
         0.07190   -0.02730    0.06743   -0.04287
AFIX 137
H49A  2    0.537323    0.664409    0.221741    11.00000   -1.50000
H49B  2    0.433276    0.692439    0.162069    11.00000   -1.50000
H49C  2    0.428416    0.636536    0.166222    11.00000   -1.50000
AFIX   0
C43   1    0.266454    0.681511    0.244667    11.00000    0.08381    0.03587 =
         0.05477    0.00207   -0.00097   -0.02463

C39   1    0.622753    0.604451    0.608079    11.00000    0.04853    0.10580 =
         0.09370    0.06626    0.01188    0.01492
AFIX 137
H39A  2    0.678260    0.630729    0.621676    11.00000   -1.50000
H39B  2    0.541530    0.616044    0.598784    11.00000   -1.50000
H39C  2    0.631548    0.589213    0.561173    11.00000   -1.50000
AFIX   0

C64   1    0.728025    0.750000    0.160113    10.50000    0.13531    0.17206 =
         0.04244    0.00000    0.05255    0.00000
PART -1
AFIX  33
H64A  2    0.718157    0.717655    0.141250    10.50000   -1.50000
H64B  2    0.651174    0.765933    0.145538    10.50000   -1.50000
H64C  2    0.783184    0.766412    0.137087    10.50000   -1.50000
AFIX   0

PART 0
C10   1    0.891921    0.561814    0.555559    11.00000    0.04951    0.10398 =
         0.03731    0.00040    0.01083    0.01914
AFIX 137
H10A  2    0.836168    0.536459    0.556510    11.00000   -1.50000
H10B  2    0.887430    0.569683    0.501793    11.00000   -1.50000
H10C  2    0.871553    0.589421    0.581581    11.00000   -1.50000
AFIX   0

C63   1    0.793736    0.660622    0.266533    11.00000    0.07414    0.04861 =
         0.13535   -0.01988    0.05696    0.00100
AFIX 137
H63A  2    0.727562    0.658077    0.219538    11.00000   -1.50000
H63B  2    0.780151    0.639618    0.306298    11.00000   -1.50000
H63C  2    0.867510    0.651848    0.254808    11.00000   -1.50000
AFIX   0

C9    1    1.113536    0.625422    0.578821    11.00000    0.08968    0.05486 =
         0.04656    0.01705    0.02318   -0.00160
AFIX 137
H9A   2    1.055355    0.643371    0.596953    11.00000   -1.50000
H9B   2    1.091712    0.625898    0.522146    11.00000   -1.50000
H9C   2    1.192140    0.639417    0.599314    11.00000   -1.50000
AFIX   0
C16   1    1.247836    0.673797    0.757150    11.00000    0.09690    0.03974 =
         0.06633   -0.00021    0.02640   -0.03227
AFIX 137
H16A  2    1.312858    0.659715    0.740605    11.00000   -1.50000
H16B  2    1.276982    0.701387    0.789143    11.00000   -1.50000
H16C  2    1.184463    0.683146    0.711544    11.00000   -1.50000
AFIX   0
C8    1    1.343670    0.563223    0.648259    11.00000    0.05132    0.09154 =
         0.06415   -0.00966    0.02605   -0.01001
AFIX 137
H8A   2    1.353744    0.595300    0.668346    11.00000   -1.50000
H8B   2    1.362644    0.562056    0.598565    11.00000   -1.50000
H8C   2    1.396815    0.542227    0.685146    11.00000   -1.50000
AFIX   0

C3S   1    1.343676    0.709212    0.975136    11.00000    0.10581    0.07427 =
         0.07817   -0.02369    0.02409    0.01084
AFIX  43
H3S   2    1.384876    0.680558    0.975535    11.00000   -1.20000
AFIX   0

C58   1    0.253115    0.750000    0.542152    10.50000    0.06700    0.04799 =
         0.06344    0.00000    0.02696    0.00000
AFIX   3
H58A  2    0.246435    0.750000    0.486632    10.50000   -1.50000
H58B  2    0.214575    0.721990    0.555262    11.00000   -1.50000
AFIX   0

C35   1    0.663249    0.631355    0.781218    11.00000    0.06598    0.02649 =
         0.11887    0.00375    0.04448    0.00616
AFIX 137
H35A  2    0.692709    0.631069    0.837795    11.00000   -1.50000
H35B  2    0.581124    0.642439    0.765805    11.00000   -1.50000
H35C  2    0.712415    0.652301    0.759969    11.00000   -1.50000
AFIX   0

C2S   1    1.225510    0.708376    0.971643    11.00000    0.10217    0.05370 =
         0.06266   -0.01626    0.01492   -0.01021
AFIX  43
H2S   2    1.186102    0.679246    0.970633    11.00000   -1.20000
AFIX   0

C28   1    1.293523    0.322431    1.006784    11.00000    0.11821    0.03906 =
         0.04952    0.01112    0.01132    0.01098
AFIX 137
H28A  2    1.362267    0.329364    1.050608    11.00000   -1.50000
H28B  2    1.312535    0.296416    0.976775    11.00000   -1.50000
H28C  2    1.226148    0.313772    1.026051    11.00000   -1.50000
AFIX   0
C37   1    0.673410    0.451861    0.765455    11.00000    0.05186    0.02798 =
         0.09410    0.00019    0.01854   -0.00894
AFIX 137
H37A  2    0.722372    0.434398    0.738902    11.00000   -1.50000
H37B  2    0.592436    0.439531    0.749944    11.00000   -1.50000
H37C  2    0.706379    0.448473    0.821532    11.00000   -1.50000
AFIX   0

C47   1    0.112894    0.681328    0.325955    11.00000    0.04559    0.06251 =
         0.17914    0.01120    0.03728   -0.00140
AFIX 137
H47A  2    0.061630    0.697991    0.281569    11.00000   -1.50000
H47B  2    0.118394    0.699186    0.373341    11.00000   -1.50000
H47C  2    0.079489    0.650337    0.330223    11.00000   -1.50000
AFIX   0
C62   1    0.887363    0.693779    0.442052    11.00000    0.06900    0.12210 =
         0.08656    0.05531    0.03540    0.03866
AFIX 137
H62A  2    0.845162    0.700954    0.480633    11.00000   -1.50000
H62B  2    0.972453    0.698731    0.464731    11.00000   -1.50000
H62C  2    0.873023    0.661071    0.425694    11.00000   -1.50000
AFIX   0

C4S   1    1.402030    0.750000    0.978003    10.50000    0.11016    0.07760 =
         0.07380    0.00000    0.02046    0.00000
AFIX  43
H4S   2    1.484358    0.750001    0.982046    10.50000   -1.20000
AFIX   0
C5S   1    1.035864    0.750000    0.966322    10.50000    0.08168    0.13931 =
         0.06665    0.00000    0.00731    0.00000
PART -1
AFIX  33
H5SA  2    1.007647    0.717654    0.965231    10.50000   -1.50000
H5SB  2    1.024891    0.765977    1.012053    10.50000   -1.50000
H5SC  2    0.990817    0.766369    0.919530    10.50000   -1.50000
AFIX   0

PART 0
C48   1    0.184656    0.691762    0.166014    11.00000    0.12944    0.07503 =
         0.07738    0.01226   -0.04083   -0.04054
AFIX 137
H48A  2    0.222873    0.713831    0.138811    11.00000   -1.50000
H48B  2    0.111096    0.705510    0.171643    11.00000   -1.50000
H48C  2    0.166650    0.662630    0.136290    11.00000   -1.50000
AFIX   0
HKLF 4


REM  s1_a.res in P2(1)/m
REM R1 =  0.0609 for   11988 Fo > 4sig(Fo)  and  0.0609 for all   12021 data
REM    650 parameters refined using      0 restraints

END

WGHT      0.0951     21.7074

REM Highest difference peak  4.650,  deepest hole -4.355,  1-sigma level  0.244
Q1    1   1.0691  0.5477  0.7073  11.00000  0.05    4.65
Q2    1   0.4325  0.7500  0.3989  10.50000  0.05    4.55
Q3    1   1.1585  0.5477  0.8048  11.00000  0.05    4.53
Q4    1   0.3500  0.7500  0.2970  10.50000  0.05    4.43
Q5    1   0.4639  0.7500  0.3542  10.50000  0.05    3.77
Q6    1   0.5216  0.7500  0.4990  10.50000  0.05    0.85
Q7    1   1.0785  0.5533  0.6432  11.00000  0.05    0.82
Q8    1   0.5962  0.7500  0.2798  10.50000  0.05    0.74
Q9    1   0.4365  0.7500  0.4999  10.50000  0.05    0.69
Q10   1   0.7628  0.7500  0.1605  10.50000  0.05    0.69
Q11   1   0.3979  0.7500  0.5456  10.50000  0.05    0.61
Q12   1   0.2300  0.7500  0.2014  10.50000  0.05    0.61
Q13   1   0.8016  0.5428  0.6841  11.00000  0.05    0.60
Q14   1   1.2781  0.5464  0.9016  11.00000  0.05    0.60
Q15   1   0.3163  0.6531  0.0621  11.00000  0.05    0.60
Q16   1   0.3479  0.6775  0.2878  11.00000  0.05    0.58
Q17   1   0.2427  0.6862  0.1848  11.00000  0.05    0.58
Q18   1   0.6946  0.7500  0.3844  10.50000  0.05    0.56
Q19   1   1.0707  0.6171  0.6963  11.00000  0.05    0.52
Q20   1   1.0603  0.4830  0.6927  11.00000  0.05    0.52
;
_shelx_res_checksum              75896
_olex2_submission_special_instructions 'No special instructions were received'
_exptl_crystal_recrystallization_method 
'Re-crystallisation from solvent: toluene/hexamethyldisiloxane'
_chemical_properties_physical    Air-sensitive,Heat-sensitive,Radioactive
####################################################################### 
# 
# This file contains crystal structure data downloaded from the 
# Cambridge Structural Database (CSD) hosted by the Cambridge 
# Crystallographic Data Centre (CCDC).
# 
# Full information about CCDC data access policies and citation 
# guidelines are available at http://www.ccdc.cam.ac.uk/access/V1 
# 
# Audit and citation data items may have been added by the CCDC. 
# Please retain this information to preserve the provenance of 
# this file and to allow appropriate attribution of the data. 
# 
#######################################################################

data_3
_database_code_depnum_ccdc_archive 'CCDC 2264162'
loop_
_audit_author_name
_audit_author_address
'Steven Kelley'
;University of Missouri
United States of America
;
_audit_update_record             
;
2023-05-19 deposited with the CCDC.	2023-10-23 downloaded from the CCDC.
;
_audit_creation_date             2022-06-07
_audit_creation_method           
;
Olex2 1.2
(compiled 2018.05.29 svn.r3508 for OlexSys, GUI svn.r5506)
;
_shelx_SHELXL_version_number     2017/1
_chemical_name_common            ?
_chemical_name_systematic        ?
_chemical_formula_moiety         'C39 H56 Ga O U'
_chemical_formula_sum            'C39 H56 Ga O U'
_chemical_formula_weight         848.58
_chemical_melting_point          ?
loop_
_atom_type_symbol
_atom_type_description
_atom_type_scat_dispersion_real
_atom_type_scat_dispersion_imag
_atom_type_scat_source
C C 0.0033 0.0016 'International Tables Vol C Tables 4.2.6.8 and 6.1.1.4'
H H 0.0000 0.0000 'International Tables Vol C Tables 4.2.6.8 and 6.1.1.4'
O O 0.0106 0.0060 'International Tables Vol C Tables 4.2.6.8 and 6.1.1.4'
Ga Ga 0.2307 1.6083 'International Tables Vol C Tables 4.2.6.8 and 6.1.1.4'
U U -9.6767 9.6646 'International Tables Vol C Tables 4.2.6.8 and 6.1.1.4'

_shelx_space_group_comment       
;
The symmetry employed for this shelxl refinement is uniquely defined
by the following loop, which should always be used as a source of
symmetry information in preference to the above space-group names.
They are only intended as comments.
;
_space_group_crystal_system      triclinic
_space_group_IT_number           2
_space_group_name_H-M_alt        'P -1'
_space_group_name_Hall           '-P 1'
loop_
_space_group_symop_operation_xyz
'x, y, z'
'-x, -y, -z'

_cell_length_a                   9.6007(18)
_cell_length_b                   12.037(2)
_cell_length_c                   16.215(3)
_cell_angle_alpha                97.253(6)
_cell_angle_beta                 97.094(6)
_cell_angle_gamma                99.358(7)
_cell_volume                     1814.2(6)
_cell_formula_units_Z            2
_cell_measurement_reflns_used    9924
_cell_measurement_temperature    100.0
_cell_measurement_theta_max      26.79
_cell_measurement_theta_min      2.30
_shelx_estimated_absorpt_T_max   0.680
_shelx_estimated_absorpt_T_min   0.573
_exptl_absorpt_coefficient_mu    5.227
_exptl_absorpt_correction_T_max  0.4910
_exptl_absorpt_correction_T_min  0.3735
_exptl_absorpt_correction_type   multi-scan
_exptl_absorpt_process_details   'Bruker AXScale'
_exptl_absorpt_special_details   ?
_exptl_crystal_colour            'clear black'
_exptl_crystal_colour_lustre     clear
_exptl_crystal_colour_modifier   ?
_exptl_crystal_colour_primary    black
_exptl_crystal_density_diffrn    1.553
_exptl_crystal_density_meas      ?
_exptl_crystal_density_method    ?
_exptl_crystal_description       block
_exptl_crystal_F_000             842
_exptl_crystal_size_max          0.12
_exptl_crystal_size_mid          0.1
_exptl_crystal_size_min          0.08
_exptl_transmission_factor_max   ?
_exptl_transmission_factor_min   ?
_diffrn_reflns_av_R_equivalents  0.0826
_diffrn_reflns_av_unetI/netI     0.0797
_diffrn_reflns_Laue_measured_fraction_full 0.997
_diffrn_reflns_Laue_measured_fraction_max 0.985
_diffrn_reflns_limit_h_max       12
_diffrn_reflns_limit_h_min       -12
_diffrn_reflns_limit_k_max       15
_diffrn_reflns_limit_k_min       -15
_diffrn_reflns_limit_l_max       20
_diffrn_reflns_limit_l_min       -20
_diffrn_reflns_number            27377
_diffrn_reflns_point_group_measured_fraction_full 0.997
_diffrn_reflns_point_group_measured_fraction_max 0.985
_diffrn_reflns_theta_full        25.242
_diffrn_reflns_theta_max         26.902
_diffrn_reflns_theta_min         1.996
_diffrn_ambient_temperature      100.0
_diffrn_detector_area_resol_mean ?
_diffrn_measured_fraction_theta_full 0.997
_diffrn_measured_fraction_theta_max 0.985
_diffrn_measurement_device_type  'Bruker VENTURE CMOS area detector'
_diffrn_measurement_method       'shutterless omega and phi scans'
_diffrn_radiation_monochromator  'mirror optics'
_diffrn_radiation_type           MoK\a
_diffrn_radiation_wavelength     0.71073
_diffrn_source                   'Incoatec IMuS microfocus Mo tube'
_diffrn_standards_number         0
_reflns_Friedel_coverage         0.000
_reflns_Friedel_fraction_full    .
_reflns_Friedel_fraction_max     .
_reflns_number_gt                6508
_reflns_number_total             7728
_reflns_special_details          
;
 Reflections were merged by SHELXL according to the crystal
 class for the calculation of statistics and refinement.
 
 _reflns_Friedel_fraction is defined as the number of unique
 Friedel pairs measured divided by the number that would be
 possible theoretically, ignoring centric projections and
 systematic absences.
;
_reflns_threshold_expression     'I > 2\s(I)'
_computing_cell_refinement       'Bruker Apex3 V.2017.3-0/SAINT V8.38A'
_computing_data_collection       'Bruker Apex3 V.2017.3-0'
_computing_data_reduction        'Bruker Apex3 V.2017.3-0/SAINT V8.38A'
_computing_molecular_graphics    'Olex2 (Dolomanov et al., 2009)'
_computing_publication_material  'Olex2 (Dolomanov et al., 2009)'
_computing_structure_refinement  'ShelXL (Sheldrick, 2015)'
_computing_structure_solution    ?
_refine_diff_density_max         1.100
_refine_diff_density_min         -2.086
_refine_diff_density_rms         0.197
_refine_ls_extinction_coef       .
_refine_ls_extinction_method     none
_refine_ls_goodness_of_fit_ref   1.023
_refine_ls_hydrogen_treatment    constr
_refine_ls_matrix_type           full
_refine_ls_number_parameters     397
_refine_ls_number_reflns         7728
_refine_ls_number_restraints     0
_refine_ls_R_factor_all          0.0618
_refine_ls_R_factor_gt           0.0459
_refine_ls_restrained_S_all      1.023
_refine_ls_shift/su_max          0.001
_refine_ls_shift/su_mean         0.000
_refine_ls_structure_factor_coef Fsqd
_refine_ls_weighting_details     
'w=1/[\s^2^(Fo^2^)+(0.0249P)^2^+9.5475P] where P=(Fo^2^+2Fc^2^)/3'
_refine_ls_weighting_scheme      calc
_refine_ls_wR_factor_gt          0.0938
_refine_ls_wR_factor_ref         0.0999
_refine_special_details          ?
_olex2_refinement_description    
;
1. Fixed Uiso
 At 1.2 times of:
  All C(H) groups
 At 1.5 times of:
  All C(H,H,H) groups
2.a Aromatic/amide H refined with riding coordinates:
 C33(H33), C35(H35)
2.b Idealised Me refined as rotating group:
 C6(H6A,H6B,H6C), C7(H7A,H7B,H7C), C8(H8A,H8B,H8C), C9(H9A,H9B,H9C), C10(H10A,
 H10B,H10C), C16(H16A,H16B,H16C), C17(H17A,H17B,H17C), C18(H18A,H18B,H18C),
 C19(H19A,H19B,H19C), C20(H20A,H20B,H20C), C26(H26A,H26B,H26C), C27(H27A,H27B,
 H27C), C28(H28A,H28B,H28C), C29(H29A,H29B,H29C), C30(H30A,H30B,H30C), C37(H37A,
 H37B,H37C), C38(H38A,H38B,H38C), C39(H39A,H39B,H39C)
;
_atom_sites_solution_hydrogens   geom
_atom_sites_solution_primary     dual
_atom_sites_solution_secondary   difmap
loop_
_atom_site_label
_atom_site_type_symbol
_atom_site_fract_x
_atom_site_fract_y
_atom_site_fract_z
_atom_site_U_iso_or_equiv
_atom_site_adp_type
_atom_site_occupancy
_atom_site_site_symmetry_order
_atom_site_calc_flag
_atom_site_refinement_flags_posn
_atom_site_refinement_flags_adp
_atom_site_refinement_flags_occupancy
_atom_site_disorder_assembly
_atom_site_disorder_group
U1 U 0.67601(2) 0.74230(2) 0.79412(2) 0.01360(8) Uani 1 1 d . . . . .
Ga1 Ga 0.70916(8) 0.48744(6) 0.73898(4) 0.02005(16) Uani 1 1 d . . . . .
O1 O 0.7188(5) 0.8013(4) 0.6767(3) 0.0202(10) Uani 1 1 d . . . . .
C1 C 0.9644(7) 0.7789(7) 0.8477(4) 0.0291(17) Uani 1 1 d . . . . .
C2 C 0.9089(8) 0.7165(6) 0.9082(5) 0.0311(18) Uani 1 1 d . . . . .
C3 C 0.8331(7) 0.7860(6) 0.9566(4) 0.0230(14) Uani 1 1 d . . . . .
C4 C 0.8428(7) 0.8907(5) 0.9262(4) 0.0193(13) Uani 1 1 d . . . . .
C5 C 0.9265(7) 0.8879(6) 0.8580(4) 0.0236(15) Uani 1 1 d . . . . .
C6 C 1.0578(9) 0.7398(9) 0.7849(6) 0.054(3) Uani 1 1 d . . . . .
H6A H 1.025894 0.658285 0.764546 0.080 Uiso 1 1 calc GR . . . .
H6B H 1.157205 0.753245 0.812224 0.080 Uiso 1 1 calc GR . . . .
H6C H 1.050574 0.782485 0.737430 0.080 Uiso 1 1 calc GR . . . .
C7 C 0.9413(11) 0.6037(7) 0.9282(6) 0.055(3) Uani 1 1 d . . . . .
H7A H 0.857764 0.560571 0.946330 0.083 Uiso 1 1 calc GR . . . .
H7B H 1.022709 0.616612 0.973289 0.083 Uiso 1 1 calc GR . . . .
H7C H 0.964476 0.560412 0.877916 0.083 Uiso 1 1 calc GR . . . .
C8 C 0.7745(9) 0.7557(7) 1.0347(5) 0.0373(19) Uani 1 1 d . . . . .
H8A H 0.715996 0.810963 1.053011 0.056 Uiso 1 1 calc GR . . . .
H8B H 0.853719 0.757090 1.079398 0.056 Uiso 1 1 calc GR . . . .
H8C H 0.715876 0.679258 1.022317 0.056 Uiso 1 1 calc GR . . . .
C9 C 0.7916(8) 0.9963(6) 0.9634(5) 0.0292(16) Uani 1 1 d . . . . .
H9A H 0.744029 1.029641 0.918089 0.044 Uiso 1 1 calc GR . . . .
H9B H 0.873468 1.051869 0.993975 0.044 Uiso 1 1 calc GR . . . .
H9C H 0.724336 0.975470 1.002029 0.044 Uiso 1 1 calc GR . . . .
C10 C 0.9714(9) 0.9849(7) 0.8122(5) 0.043(2) Uani 1 1 d . . . . .
H10A H 0.976290 0.955434 0.753679 0.065 Uiso 1 1 calc GR . . . .
H10B H 1.065555 1.026705 0.839218 0.065 Uiso 1 1 calc GR . . . .
H10C H 0.901903 1.036105 0.813777 0.065 Uiso 1 1 calc GR . . . .
C11 C 0.4333(7) 0.7537(6) 0.8714(4) 0.0221(14) Uani 1 1 d . . . . .
C12 C 0.4106(7) 0.6394(5) 0.8302(4) 0.0205(14) Uani 1 1 d . . . . .
C13 C 0.3905(6) 0.6410(6) 0.7418(4) 0.0201(14) Uani 1 1 d . . . . .
C14 C 0.3992(7) 0.7557(6) 0.7283(4) 0.0199(14) Uani 1 1 d . . . . .
C15 C 0.4277(7) 0.8268(6) 0.8085(4) 0.0191(13) Uani 1 1 d . . . . .
C16 C 0.4306(8) 0.7900(7) 0.9634(4) 0.0332(18) Uani 1 1 d . . . . .
H16A H 0.463529 0.733334 0.995687 0.050 Uiso 1 1 calc GR . . . .
H16B H 0.332882 0.796500 0.972257 0.050 Uiso 1 1 calc GR . . . .
H16C H 0.493445 0.863982 0.982054 0.050 Uiso 1 1 calc GR . . . .
C17 C 0.3984(8) 0.5351(6) 0.8725(5) 0.0330(17) Uani 1 1 d . . . . .
H17A H 0.392246 0.467624 0.830592 0.049 Uiso 1 1 calc GR . . . .
H17B H 0.312372 0.527994 0.899738 0.049 Uiso 1 1 calc GR . . . .
H17C H 0.482564 0.541489 0.914907 0.049 Uiso 1 1 calc GR . . . .
C18 C 0.3489(8) 0.5406(7) 0.6733(5) 0.0346(18) Uani 1 1 d . . . . .
H18A H 0.409965 0.550116 0.629632 0.052 Uiso 1 1 calc GR . . . .
H18B H 0.248969 0.535160 0.648839 0.052 Uiso 1 1 calc GR . . . .
H18C H 0.360401 0.470901 0.696716 0.052 Uiso 1 1 calc GR . . . .
C19 C 0.3693(8) 0.7943(7) 0.6441(4) 0.0333(18) Uani 1 1 d . . . . .
H19A H 0.397860 0.877200 0.650104 0.050 Uiso 1 1 calc GR . . . .
H19B H 0.267080 0.772793 0.622782 0.050 Uiso 1 1 calc GR . . . .
H19C H 0.423556 0.757946 0.604468 0.050 Uiso 1 1 calc GR . . . .
C20 C 0.4268(8) 0.9521(6) 0.8248(4) 0.0286(16) Uani 1 1 d . . . . .
H20A H 0.484199 0.984873 0.879214 0.043 Uiso 1 1 calc GR . . . .
H20B H 0.328450 0.964406 0.825428 0.043 Uiso 1 1 calc GR . . . .
H20C H 0.467026 0.988958 0.780266 0.043 Uiso 1 1 calc GR . . . .
C21 C 0.6053(8) 0.2974(6) 0.7239(5) 0.0271(16) Uani 1 1 d . . . . .
C22 C 0.7377(8) 0.3115(5) 0.7770(4) 0.0260(15) Uani 1 1 d . . . . .
C23 C 0.8493(8) 0.3454(5) 0.7308(4) 0.0233(14) Uani 1 1 d . . . . .
C24 C 0.7839(7) 0.3518(5) 0.6475(4) 0.0212(14) Uani 1 1 d . . . . .
C25 C 0.6334(7) 0.3223(5) 0.6435(4) 0.0202(14) Uani 1 1 d . . . . .
C26 C 0.4616(9) 0.2509(6) 0.7447(6) 0.041(2) Uani 1 1 d . . . . .
H26A H 0.460414 0.271169 0.805084 0.061 Uiso 1 1 calc GR . . . .
H26B H 0.441890 0.167819 0.729780 0.061 Uiso 1 1 calc GR . . . .
H26C H 0.388413 0.283247 0.712998 0.061 Uiso 1 1 calc GR . . . .
C27 C 0.7547(10) 0.2866(7) 0.8659(5) 0.042(2) Uani 1 1 d . . . . .
H27A H 0.856371 0.299288 0.888598 0.063 Uiso 1 1 calc GR . . . .
H27B H 0.711809 0.207127 0.866735 0.063 Uiso 1 1 calc GR . . . .
H27C H 0.706889 0.337050 0.900423 0.063 Uiso 1 1 calc GR . . . .
C28 C 1.0087(8) 0.3625(7) 0.7593(5) 0.0384(19) Uani 1 1 d . . . . .
H28A H 1.056785 0.427572 0.736484 0.058 Uiso 1 1 calc GR . . . .
H28B H 1.044358 0.293867 0.738950 0.058 Uiso 1 1 calc GR . . . .
H28C H 1.027911 0.377261 0.820804 0.058 Uiso 1 1 calc GR . . . .
C29 C 0.8633(8) 0.3753(6) 0.5750(5) 0.0315(17) Uani 1 1 d . . . . .
H29A H 0.803904 0.407670 0.534102 0.047 Uiso 1 1 calc GR . . . .
H29B H 0.885324 0.304033 0.547832 0.047 Uiso 1 1 calc GR . . . .
H29C H 0.952307 0.429402 0.595845 0.047 Uiso 1 1 calc GR . . . .
C30 C 0.5254(8) 0.3104(6) 0.5670(4) 0.0332(18) Uani 1 1 d . . . . .
H30A H 0.435890 0.328597 0.583453 0.050 Uiso 1 1 calc GR . . . .
H30B H 0.508502 0.232038 0.537687 0.050 Uiso 1 1 calc GR . . . .
H30C H 0.560767 0.362862 0.529534 0.050 Uiso 1 1 calc GR . . . .
C31 C 0.7519(7) 0.8418(5) 0.6066(4) 0.0184(13) Uani 1 1 d . . . . .
C32 C 0.8062(7) 0.7721(5) 0.5461(4) 0.0185(13) Uani 1 1 d . . . . .
C33 C 0.8410(7) 0.8142(6) 0.4738(4) 0.0223(14) Uani 1 1 d . . . . .
H33 H 0.877953 0.767392 0.433363 0.027 Uiso 1 1 calc R . . . .
C34 C 0.8235(7) 0.9226(6) 0.4586(4) 0.0218(14) Uani 1 1 d . . . . .
C35 C 0.7674(7) 0.9900(6) 0.5187(4) 0.0255(15) Uani 1 1 d . . . . .
H35 H 0.753374 1.063910 0.509248 0.031 Uiso 1 1 calc R . . . .
C36 C 0.7322(7) 0.9512(6) 0.5915(4) 0.0229(14) Uani 1 1 d . . . . .
C37 C 0.8208(8) 0.6533(6) 0.5596(4) 0.0258(15) Uani 1 1 d . . . . .
H37A H 0.891344 0.656242 0.609292 0.039 Uiso 1 1 calc GR . . . .
H37B H 0.852093 0.614468 0.510207 0.039 Uiso 1 1 calc GR . . . .
H37C H 0.728393 0.611591 0.568044 0.039 Uiso 1 1 calc GR . . . .
C38 C 0.8677(8) 0.9671(6) 0.3796(4) 0.0302(16) Uani 1 1 d . . . . .
H38A H 0.922507 0.915394 0.351874 0.045 Uiso 1 1 calc GR . . . .
H38B H 0.926650 1.043158 0.395222 0.045 Uiso 1 1 calc GR . . . .
H38C H 0.782235 0.971190 0.341038 0.045 Uiso 1 1 calc GR . . . .
C39 C 0.6749(8) 1.0284(6) 0.6545(5) 0.0312(17) Uani 1 1 d . . . . .
H39A H 0.582774 1.043191 0.629317 0.047 Uiso 1 1 calc GR . . . .
H39B H 0.742382 1.100558 0.670774 0.047 Uiso 1 1 calc GR . . . .
H39C H 0.662229 0.991706 0.704349 0.047 Uiso 1 1 calc GR . . . .

loop_
_atom_site_aniso_label
_atom_site_aniso_U_11
_atom_site_aniso_U_22
_atom_site_aniso_U_33
_atom_site_aniso_U_23
_atom_site_aniso_U_13
_atom_site_aniso_U_12
U1 0.01095(12) 0.01693(12) 0.01289(11) 0.00250(8) -0.00004(8) 0.00356(8)
Ga1 0.0209(4) 0.0187(3) 0.0203(4) 0.0025(3) 0.0008(3) 0.0048(3)
O1 0.020(2) 0.026(2) 0.018(2) 0.0109(19) 0.0073(19) 0.006(2)
C1 0.009(3) 0.046(4) 0.028(4) -0.011(3) -0.004(3) 0.007(3)
C2 0.026(4) 0.027(4) 0.035(4) -0.005(3) -0.018(3) 0.013(3)
C3 0.023(4) 0.026(3) 0.019(3) 0.005(3) -0.009(3) 0.006(3)
C4 0.010(3) 0.025(3) 0.020(3) -0.004(3) -0.002(2) 0.003(3)
C5 0.012(3) 0.031(4) 0.022(3) -0.003(3) -0.002(3) -0.004(3)
C6 0.020(4) 0.079(7) 0.052(5) -0.029(5) 0.003(4) 0.012(4)
C7 0.065(6) 0.041(5) 0.049(5) -0.009(4) -0.035(5) 0.023(5)
C8 0.045(5) 0.037(4) 0.026(4) 0.013(3) -0.005(4) -0.003(4)
C9 0.023(4) 0.032(4) 0.029(4) -0.002(3) 0.000(3) 0.004(3)
C10 0.038(5) 0.049(5) 0.035(4) 0.007(4) 0.007(4) -0.017(4)
C11 0.019(3) 0.035(4) 0.015(3) 0.008(3) 0.007(3) 0.006(3)
C12 0.015(3) 0.024(3) 0.026(3) 0.009(3) 0.009(3) 0.005(3)
C13 0.008(3) 0.029(4) 0.021(3) 0.002(3) 0.000(2) -0.001(3)
C14 0.012(3) 0.034(4) 0.014(3) 0.001(3) 0.000(2) 0.007(3)
C15 0.015(3) 0.030(4) 0.014(3) 0.006(3) 0.003(2) 0.007(3)
C16 0.034(4) 0.050(5) 0.019(3) 0.004(3) 0.007(3) 0.017(4)
C17 0.031(4) 0.031(4) 0.040(4) 0.011(3) 0.014(3) 0.003(3)
C18 0.024(4) 0.039(4) 0.036(4) -0.007(3) -0.002(3) 0.005(3)
C19 0.027(4) 0.055(5) 0.020(3) 0.011(3) -0.002(3) 0.012(4)
C20 0.030(4) 0.031(4) 0.028(4) 0.004(3) 0.002(3) 0.018(3)
C21 0.027(4) 0.017(3) 0.036(4) 0.002(3) 0.002(3) 0.004(3)
C22 0.039(4) 0.018(3) 0.026(4) 0.009(3) 0.008(3) 0.011(3)
C23 0.028(4) 0.019(3) 0.021(3) 0.001(3) -0.001(3) 0.007(3)
C24 0.021(3) 0.021(3) 0.023(3) 0.003(3) 0.002(3) 0.009(3)
C25 0.025(4) 0.017(3) 0.017(3) -0.002(3) 0.003(3) 0.003(3)
C26 0.041(5) 0.026(4) 0.059(6) 0.009(4) 0.017(4) 0.008(4)
C27 0.071(6) 0.037(4) 0.024(4) 0.013(3) 0.010(4) 0.017(4)
C28 0.030(4) 0.043(5) 0.040(4) -0.002(4) -0.006(4) 0.016(4)
C29 0.032(4) 0.036(4) 0.030(4) 0.008(3) 0.009(3) 0.010(3)
C30 0.034(4) 0.035(4) 0.026(4) -0.004(3) -0.009(3) 0.008(3)
C31 0.013(3) 0.024(3) 0.015(3) 0.005(3) -0.003(2) -0.003(3)
C32 0.013(3) 0.024(3) 0.018(3) 0.005(3) 0.001(2) 0.003(3)
C33 0.019(3) 0.032(4) 0.018(3) 0.003(3) 0.003(3) 0.009(3)
C34 0.014(3) 0.036(4) 0.016(3) 0.010(3) 0.006(3) 0.000(3)
C35 0.020(4) 0.026(4) 0.032(4) 0.009(3) 0.001(3) 0.007(3)
C36 0.022(4) 0.026(3) 0.020(3) 0.005(3) 0.002(3) 0.004(3)
C37 0.036(4) 0.023(3) 0.024(3) 0.011(3) 0.008(3) 0.013(3)
C38 0.027(4) 0.038(4) 0.028(4) 0.016(3) 0.005(3) 0.003(3)
C39 0.037(4) 0.026(4) 0.036(4) 0.006(3) 0.017(3) 0.010(3)

_geom_special_details            
;
 All esds (except the esd in the dihedral angle between two l.s. planes)
 are estimated using the full covariance matrix.  The cell esds are taken
 into account individually in the estimation of esds in distances, angles
 and torsion angles; correlations between esds in cell parameters are only
 used when they are defined by crystal symmetry.  An approximate (isotropic)
 treatment of cell esds is used for estimating esds involving l.s. planes.
;
loop_
_geom_bond_atom_site_label_1
_geom_bond_atom_site_label_2
_geom_bond_distance
_geom_bond_site_symmetry_2
_geom_bond_publ_flag
U1 Ga1 3.1634(9) . ?
U1 O1 2.176(4) . ?
U1 C1 2.744(6) . ?
U1 C2 2.806(6) . ?
U1 C3 2.812(6) . ?
U1 C4 2.757(6) . ?
U1 C5 2.735(7) . ?
U1 C11 2.792(6) . ?
U1 C12 2.810(6) . ?
U1 C13 2.793(6) . ?
U1 C14 2.777(6) . ?
U1 C15 2.764(6) . ?
Ga1 C21 2.312(7) . ?
Ga1 C22 2.327(6) . ?
Ga1 C23 2.343(6) . ?
Ga1 C24 2.326(6) . ?
Ga1 C25 2.314(6) . ?
O1 C31 1.346(8) . ?
C1 C2 1.413(11) . ?
C1 C5 1.413(10) . ?
C1 C6 1.518(10) . ?
C2 C3 1.421(10) . ?
C2 C7 1.506(10) . ?
C3 C4 1.405(9) . ?
C3 C8 1.508(10) . ?
C4 C5 1.445(9) . ?
C4 C9 1.517(9) . ?
C5 C10 1.495(11) . ?
C6 H6A 0.9800 . ?
C6 H6B 0.9800 . ?
C6 H6C 0.9800 . ?
C7 H7A 0.9800 . ?
C7 H7B 0.9800 . ?
C7 H7C 0.9800 . ?
C8 H8A 0.9800 . ?
C8 H8B 0.9800 . ?
C8 H8C 0.9800 . ?
C9 H9A 0.9800 . ?
C9 H9B 0.9800 . ?
C9 H9C 0.9800 . ?
C10 H10A 0.9800 . ?
C10 H10B 0.9800 . ?
C10 H10C 0.9800 . ?
C11 C12 1.421(9) . ?
C11 C15 1.431(9) . ?
C11 C16 1.506(9) . ?
C12 C13 1.426(9) . ?
C12 C17 1.500(9) . ?
C13 C14 1.416(9) . ?
C13 C18 1.499(9) . ?
C14 C15 1.432(8) . ?
C14 C19 1.507(9) . ?
C15 C20 1.499(9) . ?
C16 H16A 0.9800 . ?
C16 H16B 0.9800 . ?
C16 H16C 0.9800 . ?
C17 H17A 0.9800 . ?
C17 H17B 0.9800 . ?
C17 H17C 0.9800 . ?
C18 H18A 0.9800 . ?
C18 H18B 0.9800 . ?
C18 H18C 0.9800 . ?
C19 H19A 0.9800 . ?
C19 H19B 0.9800 . ?
C19 H19C 0.9800 . ?
C20 H20A 0.9800 . ?
C20 H20B 0.9800 . ?
C20 H20C 0.9800 . ?
C21 C22 1.417(10) . ?
C21 C25 1.422(10) . ?
C21 C26 1.497(11) . ?
C22 C23 1.418(10) . ?
C22 C27 1.504(9) . ?
C23 C24 1.433(9) . ?
C23 C28 1.515(10) . ?
C24 C25 1.422(9) . ?
C24 C29 1.511(10) . ?
C25 C30 1.491(9) . ?
C26 H26A 0.9800 . ?
C26 H26B 0.9800 . ?
C26 H26C 0.9800 . ?
C27 H27A 0.9800 . ?
C27 H27B 0.9800 . ?
C27 H27C 0.9800 . ?
C28 H28A 0.9800 . ?
C28 H28B 0.9800 . ?
C28 H28C 0.9800 . ?
C29 H29A 0.9800 . ?
C29 H29B 0.9800 . ?
C29 H29C 0.9800 . ?
C30 H30A 0.9800 . ?
C30 H30B 0.9800 . ?
C30 H30C 0.9800 . ?
C31 C32 1.414(9) . ?
C31 C36 1.408(9) . ?
C32 C33 1.391(9) . ?
C32 C37 1.499(9) . ?
C33 H33 0.9500 . ?
C33 C34 1.390(9) . ?
C34 C35 1.403(9) . ?
C34 C38 1.531(9) . ?
C35 H35 0.9500 . ?
C35 C36 1.381(10) . ?
C36 C39 1.510(9) . ?
C37 H37A 0.9800 . ?
C37 H37B 0.9800 . ?
C37 H37C 0.9800 . ?
C38 H38A 0.9800 . ?
C38 H38B 0.9800 . ?
C38 H38C 0.9800 . ?
C39 H39A 0.9800 . ?
C39 H39B 0.9800 . ?
C39 H39C 0.9800 . ?

loop_
_geom_angle_atom_site_label_1
_geom_angle_atom_site_label_2
_geom_angle_atom_site_label_3
_geom_angle
_geom_angle_site_symmetry_1
_geom_angle_site_symmetry_3
_geom_angle_publ_flag
O1 U1 Ga1 95.97(11) . . ?
O1 U1 C1 89.2(2) . . ?
O1 U1 C2 118.0(2) . . ?
O1 U1 C3 132.3(2) . . ?
O1 U1 C4 108.94(19) . . ?
O1 U1 C5 83.17(19) . . ?
O1 U1 C11 127.21(17) . . ?
O1 U1 C12 126.57(18) . . ?
O1 U1 C13 97.55(18) . . ?
O1 U1 C14 81.31(18) . . ?
O1 U1 C15 98.04(17) . . ?
C1 U1 Ga1 84.92(15) . . ?
C1 U1 C2 29.5(2) . . ?
C1 U1 C3 48.8(2) . . ?
C1 U1 C4 49.18(18) . . ?
C1 U1 C11 135.5(2) . . ?
C1 U1 C12 143.2(2) . . ?
C1 U1 C13 163.7(2) . . ?
C1 U1 C14 166.4(2) . . ?
C1 U1 C15 144.7(2) . . ?
C2 U1 Ga1 77.00(14) . . ?
C2 U1 C3 29.3(2) . . ?
C2 U1 C12 113.8(2) . . ?
C3 U1 Ga1 100.49(13) . . ?
C4 U1 Ga1 125.44(13) . . ?
C4 U1 C2 48.45(19) . . ?
C4 U1 C3 29.21(19) . . ?
C4 U1 C11 90.85(19) . . ?
C4 U1 C12 114.54(19) . . ?
C4 U1 C13 139.55(18) . . ?
C4 U1 C14 125.19(18) . . ?
C4 U1 C15 96.15(18) . . ?
C5 U1 Ga1 114.61(14) . . ?
C5 U1 C1 29.9(2) . . ?
C5 U1 C2 49.0(2) . . ?
C5 U1 C3 49.3(2) . . ?
C5 U1 C4 30.51(19) . . ?
C5 U1 C11 120.1(2) . . ?
C5 U1 C12 145.02(19) . . ?
C5 U1 C13 165.64(19) . . ?
C5 U1 C14 138.0(2) . . ?
C5 U1 C15 116.5(2) . . ?
C11 U1 Ga1 111.63(14) . . ?
C11 U1 C2 111.7(2) . . ?
C11 U1 C3 86.9(2) . . ?
C11 U1 C12 29.39(19) . . ?
C11 U1 C13 48.73(19) . . ?
C12 U1 Ga1 83.27(13) . . ?
C12 U1 C3 99.7(2) . . ?
C13 U1 Ga1 79.65(13) . . ?
C13 U1 C2 138.9(2) . . ?
C13 U1 C3 129.2(2) . . ?
C13 U1 C12 29.49(18) . . ?
C14 U1 Ga1 105.64(14) . . ?
C14 U1 C2 160.4(2) . . ?
C14 U1 C3 134.44(19) . . ?
C14 U1 C11 48.92(18) . . ?
C14 U1 C12 48.64(19) . . ?
C14 U1 C13 29.5(2) . . ?
C15 U1 Ga1 128.12(14) . . ?
C15 U1 C2 134.7(2) . . ?
C15 U1 C3 105.79(19) . . ?
C15 U1 C11 29.84(19) . . ?
C15 U1 C12 48.97(19) . . ?
C15 U1 C13 49.12(19) . . ?
C15 U1 C14 29.96(17) . . ?
C21 Ga1 U1 146.33(18) . . ?
C21 Ga1 C22 35.6(2) . . ?
C21 Ga1 C23 59.4(2) . . ?
C21 Ga1 C24 59.3(2) . . ?
C21 Ga1 C25 35.8(2) . . ?
C22 Ga1 U1 148.60(17) . . ?
C22 Ga1 C23 35.4(2) . . ?
C23 Ga1 U1 150.70(17) . . ?
C24 Ga1 U1 150.16(17) . . ?
C24 Ga1 C22 59.0(2) . . ?
C24 Ga1 C23 35.8(2) . . ?
C25 Ga1 U1 147.13(16) . . ?
C25 Ga1 C22 59.4(2) . . ?
C25 Ga1 C23 59.7(2) . . ?
C25 Ga1 C24 35.7(2) . . ?
C31 O1 U1 176.8(4) . . ?
C2 C1 U1 77.7(4) . . ?
C2 C1 C6 126.2(7) . . ?
C5 C1 U1 74.7(4) . . ?
C5 C1 C2 109.0(6) . . ?
C5 C1 C6 124.7(8) . . ?
C6 C1 U1 117.1(5) . . ?
C1 C2 U1 72.8(4) . . ?
C1 C2 C3 108.1(6) . . ?
C1 C2 C7 126.8(7) . . ?
C3 C2 U1 75.6(3) . . ?
C3 C2 C7 124.5(8) . . ?
C7 C2 U1 124.5(5) . . ?
C2 C3 U1 75.1(4) . . ?
C2 C3 C8 124.1(6) . . ?
C4 C3 U1 73.2(3) . . ?
C4 C3 C2 107.8(6) . . ?
C4 C3 C8 127.5(6) . . ?
C8 C3 U1 124.7(5) . . ?
C3 C4 U1 77.6(4) . . ?
C3 C4 C5 108.7(6) . . ?
C3 C4 C9 127.1(6) . . ?
C5 C4 U1 73.9(3) . . ?
C5 C4 C9 123.8(6) . . ?
C9 C4 U1 120.4(4) . . ?
C1 C5 U1 75.4(4) . . ?
C1 C5 C4 106.4(6) . . ?
C1 C5 C10 127.4(7) . . ?
C4 C5 U1 75.6(4) . . ?
C4 C5 C10 126.0(6) . . ?
C10 C5 U1 117.9(5) . . ?
C1 C6 H6A 109.5 . . ?
C1 C6 H6B 109.5 . . ?
C1 C6 H6C 109.5 . . ?
H6A C6 H6B 109.5 . . ?
H6A C6 H6C 109.5 . . ?
H6B C6 H6C 109.5 . . ?
C2 C7 H7A 109.5 . . ?
C2 C7 H7B 109.5 . . ?
C2 C7 H7C 109.5 . . ?
H7A C7 H7B 109.5 . . ?
H7A C7 H7C 109.5 . . ?
H7B C7 H7C 109.5 . . ?
C3 C8 H8A 109.5 . . ?
C3 C8 H8B 109.5 . . ?
C3 C8 H8C 109.5 . . ?
H8A C8 H8B 109.5 . . ?
H8A C8 H8C 109.5 . . ?
H8B C8 H8C 109.5 . . ?
C4 C9 H9A 109.5 . . ?
C4 C9 H9B 109.5 . . ?
C4 C9 H9C 109.5 . . ?
H9A C9 H9B 109.5 . . ?
H9A C9 H9C 109.5 . . ?
H9B C9 H9C 109.5 . . ?
C5 C10 H10A 109.5 . . ?
C5 C10 H10B 109.5 . . ?
C5 C10 H10C 109.5 . . ?
H10A C10 H10B 109.5 . . ?
H10A C10 H10C 109.5 . . ?
H10B C10 H10C 109.5 . . ?
C12 C11 U1 76.0(4) . . ?
C12 C11 C15 108.2(5) . . ?
C12 C11 C16 125.7(6) . . ?
C15 C11 U1 74.0(3) . . ?
C15 C11 C16 124.8(6) . . ?
C16 C11 U1 126.4(5) . . ?
C11 C12 U1 74.6(4) . . ?
C11 C12 C13 108.0(6) . . ?
C11 C12 C17 125.8(6) . . ?
C13 C12 U1 74.6(4) . . ?
C13 C12 C17 126.0(6) . . ?
C17 C12 U1 120.5(4) . . ?
C12 C13 U1 75.9(4) . . ?
C12 C13 C18 127.3(6) . . ?
C14 C13 U1 74.7(4) . . ?
C14 C13 C12 108.1(5) . . ?
C14 C13 C18 124.2(6) . . ?
C18 C13 U1 121.3(4) . . ?
C13 C14 U1 75.9(3) . . ?
C13 C14 C15 108.3(6) . . ?
C13 C14 C19 125.2(6) . . ?
C15 C14 U1 74.5(3) . . ?
C15 C14 C19 126.2(6) . . ?
C19 C14 U1 120.2(4) . . ?
C11 C15 U1 76.2(4) . . ?
C11 C15 C14 107.3(6) . . ?
C11 C15 C20 125.3(6) . . ?
C14 C15 U1 75.5(3) . . ?
C14 C15 C20 126.6(6) . . ?
C20 C15 U1 122.1(4) . . ?
C11 C16 H16A 109.5 . . ?
C11 C16 H16B 109.5 . . ?
C11 C16 H16C 109.5 . . ?
H16A C16 H16B 109.5 . . ?
H16A C16 H16C 109.5 . . ?
H16B C16 H16C 109.5 . . ?
C12 C17 H17A 109.5 . . ?
C12 C17 H17B 109.5 . . ?
C12 C17 H17C 109.5 . . ?
H17A C17 H17B 109.5 . . ?
H17A C17 H17C 109.5 . . ?
H17B C17 H17C 109.5 . . ?
C13 C18 H18A 109.5 . . ?
C13 C18 H18B 109.5 . . ?
C13 C18 H18C 109.5 . . ?
H18A C18 H18B 109.5 . . ?
H18A C18 H18C 109.5 . . ?
H18B C18 H18C 109.5 . . ?
C14 C19 H19A 109.5 . . ?
C14 C19 H19B 109.5 . . ?
C14 C19 H19C 109.5 . . ?
H19A C19 H19B 109.5 . . ?
H19A C19 H19C 109.5 . . ?
H19B C19 H19C 109.5 . . ?
C15 C20 H20A 109.5 . . ?
C15 C20 H20B 109.5 . . ?
C15 C20 H20C 109.5 . . ?
H20A C20 H20B 109.5 . . ?
H20A C20 H20C 109.5 . . ?
H20B C20 H20C 109.5 . . ?
C22 C21 Ga1 72.8(4) . . ?
C22 C21 C25 108.1(6) . . ?
C22 C21 C26 126.3(7) . . ?
C25 C21 Ga1 72.2(4) . . ?
C25 C21 C26 125.2(7) . . ?
C26 C21 Ga1 126.3(5) . . ?
C21 C22 Ga1 71.6(4) . . ?
C21 C22 C23 108.8(6) . . ?
C21 C22 C27 124.7(7) . . ?
C23 C22 Ga1 72.9(4) . . ?
C23 C22 C27 126.4(7) . . ?
C27 C22 Ga1 124.6(5) . . ?
C22 C23 Ga1 71.7(4) . . ?
C22 C23 C24 107.0(6) . . ?
C22 C23 C28 127.8(6) . . ?
C24 C23 Ga1 71.5(3) . . ?
C24 C23 C28 125.0(7) . . ?
C28 C23 Ga1 125.8(5) . . ?
C23 C24 Ga1 72.8(4) . . ?
C23 C24 C29 125.1(6) . . ?
C25 C24 Ga1 71.7(3) . . ?
C25 C24 C23 108.5(6) . . ?
C25 C24 C29 126.2(6) . . ?
C29 C24 Ga1 125.8(5) . . ?
C21 C25 Ga1 72.0(4) . . ?
C21 C25 C30 126.1(7) . . ?
C24 C25 Ga1 72.6(4) . . ?
C24 C25 C21 107.6(6) . . ?
C24 C25 C30 126.2(6) . . ?
C30 C25 Ga1 124.6(4) . . ?
C21 C26 H26A 109.5 . . ?
C21 C26 H26B 109.5 . . ?
C21 C26 H26C 109.5 . . ?
H26A C26 H26B 109.5 . . ?
H26A C26 H26C 109.5 . . ?
H26B C26 H26C 109.5 . . ?
C22 C27 H27A 109.5 . . ?
C22 C27 H27B 109.5 . . ?
C22 C27 H27C 109.5 . . ?
H27A C27 H27B 109.5 . . ?
H27A C27 H27C 109.5 . . ?
H27B C27 H27C 109.5 . . ?
C23 C28 H28A 109.5 . . ?
C23 C28 H28B 109.5 . . ?
C23 C28 H28C 109.5 . . ?
H28A C28 H28B 109.5 . . ?
H28A C28 H28C 109.5 . . ?
H28B C28 H28C 109.5 . . ?
C24 C29 H29A 109.5 . . ?
C24 C29 H29B 109.5 . . ?
C24 C29 H29C 109.5 . . ?
H29A C29 H29B 109.5 . . ?
H29A C29 H29C 109.5 . . ?
H29B C29 H29C 109.5 . . ?
C25 C30 H30A 109.5 . . ?
C25 C30 H30B 109.5 . . ?
C25 C30 H30C 109.5 . . ?
H30A C30 H30B 109.5 . . ?
H30A C30 H30C 109.5 . . ?
H30B C30 H30C 109.5 . . ?
O1 C31 C32 119.2(6) . . ?
O1 C31 C36 121.7(6) . . ?
C36 C31 C32 119.2(6) . . ?
C31 C32 C37 119.6(6) . . ?
C33 C32 C31 119.1(6) . . ?
C33 C32 C37 121.3(6) . . ?
C32 C33 H33 118.9 . . ?
C34 C33 C32 122.2(6) . . ?
C34 C33 H33 118.9 . . ?
C33 C34 C35 117.9(6) . . ?
C33 C34 C38 120.5(6) . . ?
C35 C34 C38 121.6(6) . . ?
C34 C35 H35 119.3 . . ?
C36 C35 C34 121.5(6) . . ?
C36 C35 H35 119.3 . . ?
C31 C36 C39 120.9(6) . . ?
C35 C36 C31 120.1(6) . . ?
C35 C36 C39 119.0(6) . . ?
C32 C37 H37A 109.5 . . ?
C32 C37 H37B 109.5 . . ?
C32 C37 H37C 109.5 . . ?
H37A C37 H37B 109.5 . . ?
H37A C37 H37C 109.5 . . ?
H37B C37 H37C 109.5 . . ?
C34 C38 H38A 109.5 . . ?
C34 C38 H38B 109.5 . . ?
C34 C38 H38C 109.5 . . ?
H38A C38 H38B 109.5 . . ?
H38A C38 H38C 109.5 . . ?
H38B C38 H38C 109.5 . . ?
C36 C39 H39A 109.5 . . ?
C36 C39 H39B 109.5 . . ?
C36 C39 H39C 109.5 . . ?
H39A C39 H39B 109.5 . . ?
H39A C39 H39C 109.5 . . ?
H39B C39 H39C 109.5 . . ?

_shelx_res_file                  
;
TITL s1 in P-1
    s1.res
    created by SHELXL-2017/1 at 11:22:44 on 07-Jun-2022
CELL 0.71073 9.6007 12.0371 16.215 97.2532 97.0941 99.3575
ZERR 2 0.0018 0.0022 0.0029 0.006 0.0063 0.0065
LATT 1
SFAC C H O Ga U
UNIT 78 112 2 2 2

L.S. 30
PLAN  20
SIZE 0.1 0.08 0.12
TEMP -173.15
BOND $H
LIST 4
fmap 2
acta
REM <olex2.extras>
REM <HklSrc "%.\\s1.hkl">
REM </olex2.extras>

WGHT    0.024900    9.547500
FVAR       0.11730
U1    5    0.676012    0.742303    0.794121    11.00000    0.01095    0.01693 =
         0.01289    0.00250   -0.00004    0.00356
GA1   4    0.709160    0.487440    0.738983    11.00000    0.02090    0.01871 =
         0.02027    0.00252    0.00079    0.00478
O1    3    0.718825    0.801321    0.676746    11.00000    0.01972    0.02648 =
         0.01830    0.01086    0.00731    0.00631
C1    1    0.964421    0.778935    0.847708    11.00000    0.00859    0.04594 =
         0.02763   -0.01120   -0.00358    0.00725
C2    1    0.908949    0.716516    0.908250    11.00000    0.02558    0.02652 =
         0.03547   -0.00548   -0.01823    0.01255
C3    1    0.833101    0.785959    0.956647    11.00000    0.02290    0.02562 =
         0.01856    0.00509   -0.00867    0.00625
C4    1    0.842824    0.890742    0.926188    11.00000    0.01033    0.02500 =
         0.01959   -0.00395   -0.00190    0.00342
C5    1    0.926481    0.887879    0.857984    11.00000    0.01225    0.03138 =
         0.02165   -0.00259   -0.00188   -0.00394
C6    1    1.057798    0.739767    0.784913    11.00000    0.01985    0.07947 =
         0.05167   -0.02888    0.00258    0.01234
AFIX 137
H6A   2    1.025894    0.658285    0.764546    11.00000   -1.50000
H6B   2    1.157205    0.753245    0.812224    11.00000   -1.50000
H6C   2    1.050574    0.782485    0.737430    11.00000   -1.50000
AFIX   0
C7    1    0.941301    0.603668    0.928188    11.00000    0.06475    0.04051 =
         0.04927   -0.00878   -0.03512    0.02280
AFIX 137
H7A   2    0.857764    0.560571    0.946330    11.00000   -1.50000
H7B   2    1.022709    0.616612    0.973289    11.00000   -1.50000
H7C   2    0.964476    0.560412    0.877916    11.00000   -1.50000
AFIX   0
C8    1    0.774545    0.755664    1.034677    11.00000    0.04507    0.03686 =
         0.02632    0.01343   -0.00463   -0.00256
AFIX 137
H8A   2    0.715996    0.810963    1.053011    11.00000   -1.50000
H8B   2    0.853719    0.757090    1.079398    11.00000   -1.50000
H8C   2    0.715876    0.679258    1.022317    11.00000   -1.50000
AFIX   0
C9    1    0.791634    0.996269    0.963360    11.00000    0.02326    0.03227 =
         0.02892   -0.00171   -0.00009    0.00407
AFIX 137
H9A   2    0.744029    1.029641    0.918089    11.00000   -1.50000
H9B   2    0.873468    1.051869    0.993975    11.00000   -1.50000
H9C   2    0.724336    0.975470    1.002029    11.00000   -1.50000
AFIX   0
C10   1    0.971426    0.984881    0.812225    11.00000    0.03817    0.04871 =
         0.03478    0.00674    0.00736   -0.01695
AFIX 137
H10A  2    0.976290    0.955434    0.753679    11.00000   -1.50000
H10B  2    1.065555    1.026705    0.839218    11.00000   -1.50000
H10C  2    0.901903    1.036105    0.813777    11.00000   -1.50000
AFIX   0
C11   1    0.433341    0.753659    0.871358    11.00000    0.01920    0.03491 =
         0.01480    0.00779    0.00709    0.00629
C12   1    0.410589    0.639368    0.830230    11.00000    0.01471    0.02439 =
         0.02596    0.00935    0.00943    0.00490
C13   1    0.390495    0.640997    0.741793    11.00000    0.00767    0.02919 =
         0.02105    0.00178   -0.00049   -0.00060
C14   1    0.399171    0.755750    0.728315    11.00000    0.01196    0.03425 =
         0.01359    0.00139    0.00023    0.00737
C15   1    0.427697    0.826848    0.808476    11.00000    0.01472    0.03004 =
         0.01419    0.00594    0.00255    0.00656
C16   1    0.430556    0.790044    0.963370    11.00000    0.03439    0.04964 =
         0.01929    0.00377    0.00678    0.01700
AFIX 137
H16A  2    0.463529    0.733334    0.995687    11.00000   -1.50000
H16B  2    0.332882    0.796500    0.972257    11.00000   -1.50000
H16C  2    0.493445    0.863982    0.982054    11.00000   -1.50000
AFIX   0
C17   1    0.398385    0.535083    0.872532    11.00000    0.03133    0.03079 =
         0.03953    0.01051    0.01387    0.00284
AFIX 137
H17A  2    0.392246    0.467624    0.830592    11.00000   -1.50000
H17B  2    0.312372    0.527994    0.899738    11.00000   -1.50000
H17C  2    0.482564    0.541489    0.914907    11.00000   -1.50000
AFIX   0
C18   1    0.348852    0.540601    0.673316    11.00000    0.02361    0.03874 =
         0.03644   -0.00678   -0.00171    0.00514
AFIX 137
H18A  2    0.409965    0.550116    0.629632    11.00000   -1.50000
H18B  2    0.248969    0.535160    0.648839    11.00000   -1.50000
H18C  2    0.360401    0.470901    0.696716    11.00000   -1.50000
AFIX   0
C19   1    0.369306    0.794291    0.644051    11.00000    0.02690    0.05460 =
         0.01987    0.01080   -0.00228    0.01160
AFIX 137
H19A  2    0.397860    0.877200    0.650104    11.00000   -1.50000
H19B  2    0.267080    0.772793    0.622782    11.00000   -1.50000
H19C  2    0.423556    0.757946    0.604468    11.00000   -1.50000
AFIX   0
C20   1    0.426762    0.952119    0.824756    11.00000    0.03032    0.03102 =
         0.02829    0.00430    0.00186    0.01837
AFIX 137
H20A  2    0.484199    0.984873    0.879214    11.00000   -1.50000
H20B  2    0.328450    0.964406    0.825428    11.00000   -1.50000
H20C  2    0.467026    0.988958    0.780266    11.00000   -1.50000
AFIX   0
C21   1    0.605254    0.297388    0.723900    11.00000    0.02741    0.01691 =
         0.03585    0.00214    0.00206    0.00437
C22   1    0.737677    0.311516    0.777012    11.00000    0.03897    0.01805 =
         0.02564    0.00950    0.00804    0.01130
C23   1    0.849324    0.345373    0.730759    11.00000    0.02844    0.01944 =
         0.02134    0.00142   -0.00118    0.00701
C24   1    0.783916    0.351848    0.647548    11.00000    0.02122    0.02063 =
         0.02315    0.00345    0.00159    0.00920
C25   1    0.633399    0.322296    0.643469    11.00000    0.02477    0.01722 =
         0.01715   -0.00184    0.00256    0.00318
C26   1    0.461584    0.250890    0.744740    11.00000    0.04098    0.02637 =
         0.05934    0.00887    0.01748    0.00849
AFIX 137
H26A  2    0.460414    0.271169    0.805084    11.00000   -1.50000
H26B  2    0.441890    0.167819    0.729780    11.00000   -1.50000
H26C  2    0.388413    0.283247    0.712998    11.00000   -1.50000
AFIX   0
C27   1    0.754667    0.286571    0.865942    11.00000    0.07101    0.03706 =
         0.02388    0.01305    0.00974    0.01738
AFIX 137
H27A  2    0.856371    0.299288    0.888598    11.00000   -1.50000
H27B  2    0.711809    0.207127    0.866735    11.00000   -1.50000
H27C  2    0.706889    0.337050    0.900423    11.00000   -1.50000
AFIX   0
C28   1    1.008659    0.362533    0.759265    11.00000    0.02991    0.04338 =
         0.04008   -0.00205   -0.00570    0.01613
AFIX 137
H28A  2    1.056785    0.427572    0.736484    11.00000   -1.50000
H28B  2    1.044358    0.293867    0.738950    11.00000   -1.50000
H28C  2    1.027911    0.377261    0.820804    11.00000   -1.50000
AFIX   0
C29   1    0.863338    0.375298    0.574957    11.00000    0.03189    0.03575 =
         0.02993    0.00752    0.00897    0.01008
AFIX 137
H29A  2    0.803904    0.407670    0.534102    11.00000   -1.50000
H29B  2    0.885324    0.304033    0.547832    11.00000   -1.50000
H29C  2    0.952307    0.429402    0.595845    11.00000   -1.50000
AFIX   0
C30   1    0.525383    0.310432    0.566981    11.00000    0.03382    0.03517 =
         0.02573   -0.00362   -0.00862    0.00840
AFIX 137
H30A  2    0.435890    0.328597    0.583453    11.00000   -1.50000
H30B  2    0.508502    0.232038    0.537687    11.00000   -1.50000
H30C  2    0.560767    0.362862    0.529534    11.00000   -1.50000
AFIX   0
C31   1    0.751934    0.841762    0.606601    11.00000    0.01261    0.02441 =
         0.01533    0.00500   -0.00282   -0.00274
C32   1    0.806234    0.772064    0.546067    11.00000    0.01349    0.02425 =
         0.01778    0.00486    0.00122    0.00312
C33   1    0.840985    0.814246    0.473767    11.00000    0.01870    0.03177 =
         0.01785    0.00324    0.00260    0.00948
AFIX  43
H33   2    0.877953    0.767392    0.433363    11.00000   -1.20000
AFIX   0
C34   1    0.823453    0.922643    0.458629    11.00000    0.01403    0.03595 =
         0.01631    0.00954    0.00621   -0.00021
C35   1    0.767425    0.989974    0.518747    11.00000    0.01990    0.02637 =
         0.03187    0.00875    0.00138    0.00707
AFIX  43
H35   2    0.753374    1.063910    0.509248    11.00000   -1.20000
AFIX   0
C36   1    0.732231    0.951151    0.591451    11.00000    0.02188    0.02632 =
         0.02038    0.00494    0.00212    0.00396
C37   1    0.820775    0.653312    0.559571    11.00000    0.03593    0.02347 =
         0.02381    0.01146    0.00850    0.01339
AFIX 137
H37A  2    0.891344    0.656242    0.609292    11.00000   -1.50000
H37B  2    0.852093    0.614468    0.510207    11.00000   -1.50000
H37C  2    0.728393    0.611591    0.568044    11.00000   -1.50000
AFIX   0
C38   1    0.867691    0.967095    0.379580    11.00000    0.02714    0.03784 =
         0.02790    0.01596    0.00523    0.00348
AFIX 137
H38A  2    0.922507    0.915394    0.351874    11.00000   -1.50000
H38B  2    0.926650    1.043158    0.395222    11.00000   -1.50000
H38C  2    0.782235    0.971190    0.341038    11.00000   -1.50000
AFIX   0
C39   1    0.674872    1.028431    0.654504    11.00000    0.03656    0.02592 =
         0.03584    0.00584    0.01668    0.00953
AFIX 137
H39A  2    0.582774    1.043191    0.629317    11.00000   -1.50000
H39B  2    0.742382    1.100558    0.670774    11.00000   -1.50000
H39C  2    0.662229    0.991706    0.704349    11.00000   -1.50000
AFIX   0
HKLF 4


REM  s1 in P-1
REM R1 =  0.0459 for    6508 Fo > 4sig(Fo)  and  0.0618 for all    7728 data
REM    397 parameters refined using      0 restraints

END

WGHT      0.0249      9.5475

REM Highest difference peak  1.100,  deepest hole -2.086,  1-sigma level  0.197
Q1    1   0.6260  0.6775  0.7537  11.00000  0.05    1.10
Q2    1   0.5818  0.7761  0.8544  11.00000  0.05    1.06
Q3    1   0.7263  0.7977  0.8296  11.00000  0.05    1.02
Q4    1   0.7671  0.6920  0.7290  11.00000  0.05    1.01
Q5    1   0.6396  0.7001  0.8344  11.00000  0.05    0.95
Q6    1   0.7217  0.7089  0.7934  11.00000  0.05    0.91
Q7    1   0.6274  0.7829  0.7957  11.00000  0.05    0.88
Q8    1   0.7199  0.7799  0.7599  11.00000  0.05    0.83
Q9    1   0.8041  0.7215  0.7634  11.00000  0.05    0.80
Q10   1   0.6198  1.0645  0.8107  11.00000  0.05    0.77
Q11   1   0.3985  0.4901  0.9321  11.00000  0.05    0.75
Q12   1   0.7723  0.8955  0.8207  11.00000  0.05    0.75
Q13   1   0.7785  0.7567  0.8643  11.00000  0.05    0.75
Q14   1   0.8277  0.5755  0.9980  11.00000  0.05    0.75
Q15   1   0.7178  0.6472  0.7763  11.00000  0.05    0.74
Q16   1   0.5681  0.7051  0.7422  11.00000  0.05    0.74
Q17   1   0.7378  0.6491  0.7420  11.00000  0.05    0.73
Q18   1   0.5812  0.6626  0.6624  11.00000  0.05    0.72
Q19   1   0.7778  0.7988  0.7258  11.00000  0.05    0.71
Q20   1   0.7402  0.5558  0.7826  11.00000  0.05    0.71
;
_shelx_res_checksum              64915
_olex2_submission_special_instructions 'No special instructions were received'
_exptl_crystal_recrystallization_method 
'Re-crystallisation from solvent: pentane'
_chemical_properties_physical    Air-sensitive,Heat-sensitive,Radioactive
####################################################################### 
# 
# This file contains crystal structure data downloaded from the 
# Cambridge Structural Database (CSD) hosted by the Cambridge 
# Crystallographic Data Centre (CCDC).
# 
# Full information about CCDC data access policies and citation 
# guidelines are available at http://www.ccdc.cam.ac.uk/access/V1 
# 
# Audit and citation data items may have been added by the CCDC. 
# Please retain this information to preserve the provenance of 
# this file and to allow appropriate attribution of the data. 
# 
#######################################################################

data_9
_database_code_depnum_ccdc_archive 'CCDC 2264167'
loop_
_audit_author_name
_audit_author_address
'Steven Kelley'
;University of Missouri
United States of America
;
_audit_update_record             
;
2023-05-19 deposited with the CCDC.	2023-10-23 downloaded from the CCDC.
;
_audit_creation_date             2023-04-25
_audit_creation_method           
;
Olex2 1.2
(compiled 2018.05.29 svn.r3508 for OlexSys, GUI svn.r5506)
;
_shelx_SHELXL_version_number     2017/1
_chemical_name_common            ?
_chemical_name_systematic        ?
_chemical_formula_moiety         'C30 H44 O U'
_chemical_formula_sum            'C30 H44 O U'
_chemical_formula_weight         658.68
_chemical_melting_point          ?
loop_
_atom_type_symbol
_atom_type_description
_atom_type_scat_dispersion_real
_atom_type_scat_dispersion_imag
_atom_type_scat_source
C C 0.0033 0.0016 'International Tables Vol C Tables 4.2.6.8 and 6.1.1.4'
H H 0.0000 0.0000 'International Tables Vol C Tables 4.2.6.8 and 6.1.1.4'
O O 0.0106 0.0060 'International Tables Vol C Tables 4.2.6.8 and 6.1.1.4'
U U -9.6767 9.6646 'International Tables Vol C Tables 4.2.6.8 and 6.1.1.4'

_shelx_space_group_comment       
;
The symmetry employed for this shelxl refinement is uniquely defined
by the following loop, which should always be used as a source of
symmetry information in preference to the above space-group names.
They are only intended as comments.
;
_space_group_crystal_system      monoclinic
_space_group_IT_number           14
_space_group_name_H-M_alt        'P 1 21/n 1'
_space_group_name_Hall           '-P 2yn'
loop_
_space_group_symop_operation_xyz
'x, y, z'
'-x+1/2, y+1/2, -z+1/2'
'-x, -y, -z'
'x-1/2, -y-1/2, z-1/2'

_cell_length_a                   8.7245(7)
_cell_length_b                   33.797(3)
_cell_length_c                   10.1074(8)
_cell_angle_alpha                90
_cell_angle_beta                 111.688(3)
_cell_angle_gamma                90
_cell_volume                     2769.3(4)
_cell_formula_units_Z            4
_cell_measurement_reflns_used    9752
_cell_measurement_temperature    173.0
_cell_measurement_theta_max      30.23
_cell_measurement_theta_min      2.25
_shelx_estimated_absorpt_T_max   0.758
_shelx_estimated_absorpt_T_min   0.372
_exptl_absorpt_coefficient_mu    5.879
_exptl_absorpt_correction_T_max  0.7462
_exptl_absorpt_correction_T_min  0.4614
_exptl_absorpt_correction_type   multi-scan
_exptl_absorpt_process_details   'Bruker AXScale'
_exptl_absorpt_special_details   ?
_exptl_crystal_colour            brown
_exptl_crystal_colour_primary    brown
_exptl_crystal_density_diffrn    1.580
_exptl_crystal_density_meas      ?
_exptl_crystal_density_method    ?
_exptl_crystal_description       tablet
_exptl_crystal_F_000             1296
_exptl_crystal_size_max          0.21
_exptl_crystal_size_mid          0.1
_exptl_crystal_size_min          0.05
_exptl_transmission_factor_max   ?
_exptl_transmission_factor_min   ?
_diffrn_reflns_av_R_equivalents  0.0557
_diffrn_reflns_av_unetI/netI     0.0282
_diffrn_reflns_Laue_measured_fraction_full 0.999
_diffrn_reflns_Laue_measured_fraction_max 1.000
_diffrn_reflns_limit_h_max       11
_diffrn_reflns_limit_h_min       -11
_diffrn_reflns_limit_k_max       46
_diffrn_reflns_limit_k_min       -46
_diffrn_reflns_limit_l_max       13
_diffrn_reflns_limit_l_min       -12
_diffrn_reflns_number            73191
_diffrn_reflns_point_group_measured_fraction_full 0.999
_diffrn_reflns_point_group_measured_fraction_max 1.000
_diffrn_reflns_theta_full        25.242
_diffrn_reflns_theta_max         29.000
_diffrn_reflns_theta_min         2.251
_diffrn_ambient_temperature      173.0
_diffrn_detector_area_resol_mean ?
_diffrn_measured_fraction_theta_full 0.999
_diffrn_measured_fraction_theta_max 1.000
_diffrn_measurement_device_type  'Bruker Photon II CMOS area detector'
_diffrn_measurement_method       'shutterless omega and phi scans'
_diffrn_radiation_monochromator  'mirror optics'
_diffrn_radiation_type           MoK\a
_diffrn_radiation_wavelength     0.71073
_diffrn_source                   'Incoatec IMuS microfocus Mo tube'
_diffrn_standards_number         0
_reflns_Friedel_coverage         0.000
_reflns_Friedel_fraction_full    .
_reflns_Friedel_fraction_max     .
_reflns_number_gt                6422
_reflns_number_total             7364
_reflns_special_details          
;
 Reflections were merged by SHELXL according to the crystal
 class for the calculation of statistics and refinement.
 
 _reflns_Friedel_fraction is defined as the number of unique
 Friedel pairs measured divided by the number that would be
 possible theoretically, ignoring centric projections and
 systematic absences.
;
_reflns_threshold_expression     'I > 2\s(I)'
_computing_cell_refinement       'Bruker Apex4 V.2022.1-1/SAINT V8.40B'
_computing_data_collection       'Bruker Apex4 V.2022.1-1'
_computing_data_reduction        'Bruker Apex4 V.2022.1-1/SAINT V8.40B'
_computing_molecular_graphics    'Olex2 (Dolomanov et al., 2009)'
_computing_publication_material  'Olex2 (Dolomanov et al., 2009)'
_computing_structure_refinement  'ShelXL (Sheldrick, 2015)'
_computing_structure_solution    'ShelXS (Sheldrick, 2008)'
_refine_diff_density_max         1.048
_refine_diff_density_min         -1.081
_refine_diff_density_rms         0.103
_refine_ls_extinction_coef       .
_refine_ls_extinction_method     none
_refine_ls_goodness_of_fit_ref   1.046
_refine_ls_hydrogen_treatment    constr
_refine_ls_matrix_type           full
_refine_ls_number_parameters     338
_refine_ls_number_reflns         7364
_refine_ls_number_restraints     0
_refine_ls_R_factor_all          0.0327
_refine_ls_R_factor_gt           0.0256
_refine_ls_restrained_S_all      1.046
_refine_ls_shift/su_max          0.001
_refine_ls_shift/su_mean         0.000
_refine_ls_structure_factor_coef Fsqd
_refine_ls_weighting_details     
'w=1/[\s^2^(Fo^2^)+(0.0195P)^2^+4.1992P] where P=(Fo^2^+2Fc^2^)/3'
_refine_ls_weighting_scheme      calc
_refine_ls_wR_factor_gt          0.0557
_refine_ls_wR_factor_ref         0.0584
_refine_special_details          ?
_olex2_refinement_description    
;
1. Fixed Uiso
 At 1.2 times of:
  All C(H) groups
 At 1.5 times of:
  All C(H,H,H) groups
2. Others
 Fixed Sof: C11(0.6) C11'(0.4) C12(0.6) C12'(0.4) C13(0.6) C13'(0.4) C14(0.6)
 C14'(0.4) C15(0.6) C15'(0.4) C16(0.6) H16A(0.6) H16B(0.6) H16C(0.6) C16'(0.4)
 H16D(0.4) H16E(0.4) H16F(0.4) C17(0.6) H17A(0.6) H17B(0.6) H17C(0.6) C17'(0.4)
 H17D(0.4) H17E(0.4) H17F(0.4) C18(0.6) H18A(0.6) H18B(0.6) H18C(0.6) C18'(0.4)
 H18D(0.4) H18E(0.4) H18F(0.4) C19(0.6) H19A(0.6) H19B(0.6) H19C(0.6) C19'(0.4)
 H19D(0.4) H19E(0.4) H19F(0.4) C20(0.6) H20A(0.6) H20B(0.6) H20C(0.6) C20'(0.4)
 H20D(0.4) H20E(0.4) H20F(0.4)
3.a Aromatic/amide H refined with riding coordinates:
 C23(H23), C25(H25)
3.b Idealised Me refined with riding coordinates:
 C16(H16A,H16B,H16C), C16'(H16D,H16E,H16F), C17(H17A,H17B,H17C), C17'(H17D,
 H17E,H17F), C18(H18A,H18B,H18C), C18'(H18D,H18E,H18F), C19(H19A,H19B,H19C),
 C19'(H19D,H19E,H19F), C20(H20A,H20B,H20C), C20'(H20D,H20E,H20F)
3.c Idealised Me refined as rotating group:
 C6(H6A,H6B,H6C), C7(H7A,H7B,H7C), C8(H8A,H8B,H8C), C9(H9A,H9B,H9C), C10(H10A,
 H10B,H10C), C27(H27A,H27B,H27C), C28(H28A,H28B,H28C), C29(H29A,H29B,H29C),
 C30(H30A,H30B,H30C)
;
_atom_sites_solution_hydrogens   geom
_atom_sites_solution_primary     direct
_atom_sites_solution_secondary   difmap
loop_
_atom_site_label
_atom_site_type_symbol
_atom_site_fract_x
_atom_site_fract_y
_atom_site_fract_z
_atom_site_U_iso_or_equiv
_atom_site_adp_type
_atom_site_occupancy
_atom_site_site_symmetry_order
_atom_site_calc_flag
_atom_site_refinement_flags_posn
_atom_site_refinement_flags_adp
_atom_site_refinement_flags_occupancy
_atom_site_disorder_assembly
_atom_site_disorder_group
U1 U 0.76905(2) 0.10702(2) 0.75522(2) 0.02535(4) Uani 1 1 d . . . . .
O2 O 0.7961(3) 0.14155(6) 0.9356(2) 0.0310(5) Uani 1 1 d . . . . .
C1 C 0.6309(4) 0.16701(10) 0.5626(4) 0.0351(7) Uani 1 1 d . . . . .
C2 C 0.6517(4) 0.13548(11) 0.4783(4) 0.0391(8) Uani 1 1 d . . . . .
C3 C 0.8221(4) 0.12968(10) 0.5131(4) 0.0375(7) Uani 1 1 d . . . . .
C4 C 0.9082(4) 0.15750(9) 0.6203(4) 0.0321(7) Uani 1 1 d . . . . .
C5 C 0.7896(4) 0.18037(9) 0.6502(3) 0.0311(6) Uani 1 1 d . . . . .
C6 C 0.4722(5) 0.18671(13) 0.5507(6) 0.0671(14) Uani 1 1 d . . . . .
H6A H 0.379480 0.169213 0.500098 0.101 Uiso 1 1 calc GR . . . .
H6B H 0.460381 0.211596 0.498084 0.101 Uiso 1 1 calc GR . . . .
H6C H 0.473203 0.192195 0.646240 0.101 Uiso 1 1 calc GR . . . .
C7 C 0.5168(6) 0.11418(14) 0.3623(4) 0.0697(14) Uani 1 1 d . . . . .
H7A H 0.415129 0.114984 0.382325 0.105 Uiso 1 1 calc GR . . . .
H7B H 0.549255 0.086584 0.358196 0.105 Uiso 1 1 calc GR . . . .
H7C H 0.497885 0.127068 0.270771 0.105 Uiso 1 1 calc GR . . . .
C8 C 0.8986(7) 0.10508(13) 0.4294(6) 0.0702(15) Uani 1 1 d . . . . .
H8A H 1.009661 0.096896 0.491668 0.105 Uiso 1 1 calc GR . . . .
H8B H 0.905381 0.120752 0.350189 0.105 Uiso 1 1 calc GR . . . .
H8C H 0.830564 0.081579 0.391981 0.105 Uiso 1 1 calc GR . . . .
C9 C 1.0909(4) 0.16420(12) 0.6799(5) 0.0533(10) Uani 1 1 d . . . . .
H9A H 1.125697 0.171916 0.780193 0.080 Uiso 1 1 calc GR . . . .
H9B H 1.118879 0.185299 0.626239 0.080 Uiso 1 1 calc GR . . . .
H9C H 1.147480 0.139763 0.672229 0.080 Uiso 1 1 calc GR . . . .
C10 C 0.8240(6) 0.21568(10) 0.7482(4) 0.0495(9) Uani 1 1 d . . . . .
H10A H 0.752808 0.214631 0.803802 0.074 Uiso 1 1 calc GR . . . .
H10B H 0.801632 0.240050 0.691660 0.074 Uiso 1 1 calc GR . . . .
H10C H 0.939823 0.215312 0.812821 0.074 Uiso 1 1 calc GR . . . .
C11 C 0.9985(8) 0.04996(18) 0.8316(10) 0.0364(14) Uani 0.6 1 d . . P A 1
C11' C 0.9768(13) 0.0423(3) 0.7612(11) 0.032(2) Uiso 0.4 1 d . . P A 2
C12 C 0.8605(13) 0.0310(3) 0.7295(11) 0.039(2) Uani 0.6 1 d . . P A 1
C12' C 0.8205(19) 0.0262(5) 0.7339(18) 0.032(4) Uiso 0.4 1 d . . P A 2
C13 C 0.7416(8) 0.02662(16) 0.7965(10) 0.0318(14) Uani 0.6 1 d . . P A 1
C13' C 0.7737(16) 0.0297(4) 0.8530(15) 0.039(3) Uiso 0.4 1 d . . P A 2
C14 C 0.8075(9) 0.04369(15) 0.9330(7) 0.0348(12) Uani 0.6 1 d . . P A 1
C14' C 0.9068(17) 0.0497(3) 0.9542(11) 0.032(2) Uiso 0.4 1 d . . P A 2
C15 C 0.9685(9) 0.05781(17) 0.9584(7) 0.0333(15) Uani 0.6 1 d . . P A 1
C15' C 1.0276(14) 0.0564(3) 0.9014(13) 0.035(2) Uiso 0.4 1 d . . P A 2
C16 C 1.1593(8) 0.0577(2) 0.8140(11) 0.074(3) Uani 0.6 1 d . . P A 1
H16A H 1.139036 0.062191 0.713100 0.112 Uiso 0.6 1 calc R . P A 1
H16B H 1.232274 0.034854 0.848299 0.112 Uiso 0.6 1 calc R . P A 1
H16C H 1.211513 0.081227 0.869030 0.112 Uiso 0.6 1 calc R . P A 1
C16' C 1.0828(13) 0.0392(3) 0.6723(12) 0.055(2) Uiso 0.4 1 d . . P A 2
H16D H 1.107221 0.011338 0.662124 0.083 Uiso 0.4 1 calc R . P A 2
H16E H 1.186136 0.053687 0.719096 0.083 Uiso 0.4 1 calc R . P A 2
H16F H 1.023673 0.050634 0.577913 0.083 Uiso 0.4 1 calc R . P A 2
C17 C 0.8459(13) 0.0143(2) 0.5893(9) 0.075(3) Uani 0.6 1 d . . P A 1
H17A H 0.730352 0.015136 0.524221 0.112 Uiso 0.6 1 calc R . P A 1
H17B H 0.884648 -0.013155 0.601807 0.112 Uiso 0.6 1 calc R . P A 1
H17C H 0.913271 0.029949 0.549543 0.112 Uiso 0.6 1 calc R . P A 1
C17' C 0.7262(15) 0.0041(4) 0.5918(13) 0.061(3) Uiso 0.4 1 d . . P A 2
H17D H 0.704889 0.022332 0.511720 0.092 Uiso 0.4 1 calc R . P A 2
H17E H 0.621251 -0.005956 0.592846 0.092 Uiso 0.4 1 calc R . P A 2
H17F H 0.793218 -0.018146 0.581498 0.092 Uiso 0.4 1 calc R . P A 2
C18 C 0.5811(8) 0.00366(19) 0.7351(11) 0.076(3) Uani 0.6 1 d . . P A 1
H18A H 0.498691 0.015563 0.767446 0.113 Uiso 0.6 1 calc R . P A 1
H18B H 0.600059 -0.023892 0.767316 0.113 Uiso 0.6 1 calc R . P A 1
H18C H 0.541125 0.004469 0.630866 0.113 Uiso 0.6 1 calc R . P A 1
C18' C 0.6222(17) 0.0101(4) 0.8574(16) 0.078(4) Uiso 0.4 1 d . . P A 2
H18D H 0.524851 0.020939 0.781633 0.117 Uiso 0.4 1 calc R . P A 2
H18E H 0.613764 0.015052 0.949981 0.117 Uiso 0.4 1 calc R . P A 2
H18F H 0.628580 -0.018427 0.843370 0.117 Uiso 0.4 1 calc R . P A 2
C19 C 0.7220(12) 0.0450(2) 1.0392(9) 0.074(3) Uani 0.6 1 d . . P A 1
H19A H 0.764260 0.067380 1.104079 0.111 Uiso 0.6 1 calc R . P A 1
H19B H 0.743631 0.020299 1.094049 0.111 Uiso 0.6 1 calc R . P A 1
H19C H 0.602910 0.048058 0.988213 0.111 Uiso 0.6 1 calc R . P A 1
C19' C 0.9099(19) 0.0561(5) 1.1038(16) 0.089(4) Uiso 0.4 1 d . . P A 2
H19D H 0.976428 0.079532 1.145399 0.134 Uiso 0.4 1 calc R . P A 2
H19E H 0.958201 0.032879 1.162395 0.134 Uiso 0.4 1 calc R . P A 2
H19F H 0.797112 0.060052 1.100058 0.134 Uiso 0.4 1 calc R . P A 2
C20 C 1.0802(11) 0.07389(19) 1.0964(8) 0.076(3) Uani 0.6 1 d . . P A 1
H20A H 1.161066 0.091512 1.080665 0.114 Uiso 0.6 1 calc R . P A 1
H20B H 1.137809 0.052073 1.158863 0.114 Uiso 0.6 1 calc R . P A 1
H20C H 1.015817 0.088756 1.141159 0.114 Uiso 0.6 1 calc R . P A 1
C20' C 1.2023(16) 0.0732(4) 0.9803(14) 0.074(3) Uiso 0.4 1 d . . P A 2
H20D H 1.284531 0.052886 0.985816 0.111 Uiso 0.4 1 calc R . P A 2
H20E H 1.213800 0.081229 1.076696 0.111 Uiso 0.4 1 calc R . P A 2
H20F H 1.219605 0.096239 0.928453 0.111 Uiso 0.4 1 calc R . P A 2
C21 C 0.8118(4) 0.16544(9) 1.0497(3) 0.0301(6) Uani 1 1 d . . . . .
C22 C 0.6718(4) 0.17245(10) 1.0825(3) 0.0328(7) Uani 1 1 d . . . . .
C23 C 0.6864(4) 0.19721(10) 1.1959(4) 0.0374(7) Uani 1 1 d . . . . .
H23 H 0.591890 0.202124 1.218834 0.045 Uiso 1 1 calc R . . . .
C24 C 0.8346(5) 0.21499(9) 1.2769(3) 0.0373(7) Uani 1 1 d . . . . .
C25 C 0.9713(4) 0.20718(9) 1.2432(3) 0.0363(7) Uani 1 1 d . . . . .
H25 H 1.073925 0.218826 1.299217 0.044 Uiso 1 1 calc R . . . .
C26 C 0.9638(4) 0.18271(9) 1.1294(3) 0.0333(7) Uani 1 1 d . . . . .
C27 C 0.5111(4) 0.15312(12) 0.9957(4) 0.0440(8) Uani 1 1 d . . . . .
H27A H 0.477546 0.161551 0.896224 0.066 Uiso 1 1 calc GR . . . .
H27B H 0.426411 0.160885 1.032825 0.066 Uiso 1 1 calc GR . . . .
H27C H 0.524413 0.124303 1.001414 0.066 Uiso 1 1 calc GR . . . .
C28 C 0.8466(6) 0.24276(11) 1.3973(4) 0.0500(10) Uani 1 1 d . . . . .
H28A H 0.955485 0.240134 1.473238 0.075 Uiso 1 1 calc GR . . . .
H28B H 0.761002 0.236111 1.434770 0.075 Uiso 1 1 calc GR . . . .
H28C H 0.831088 0.270059 1.362131 0.075 Uiso 1 1 calc GR . . . .
C29 C 1.1149(4) 0.17605(12) 1.0940(4) 0.0486(9) Uani 1 1 d . . . . .
H29A H 1.093183 0.154894 1.023108 0.073 Uiso 1 1 calc GR . . . .
H29B H 1.207533 0.168457 1.180417 0.073 Uiso 1 1 calc GR . . . .
H29C H 1.142336 0.200485 1.055382 0.073 Uiso 1 1 calc GR . . . .
C30 C 0.4712(4) 0.09217(11) 0.6800(4) 0.0416(8) Uani 1 1 d . . . . .
H30A H 0.450080 0.079037 0.758069 0.062 Uiso 1 1 calc GR . . . .
H30B H 0.437538 0.074719 0.596716 0.062 Uiso 1 1 calc GR . . . .
H30C H 0.408069 0.116858 0.655560 0.062 Uiso 1 1 calc GR . . . .

loop_
_atom_site_aniso_label
_atom_site_aniso_U_11
_atom_site_aniso_U_22
_atom_site_aniso_U_33
_atom_site_aniso_U_23
_atom_site_aniso_U_13
_atom_site_aniso_U_12
U1 0.02438(6) 0.02411(6) 0.02740(6) -0.00008(5) 0.00939(4) -0.00088(4)
O2 0.0367(12) 0.0321(12) 0.0269(11) -0.0023(9) 0.0150(9) -0.0007(9)
C1 0.0326(16) 0.0338(17) 0.0402(18) 0.0135(14) 0.0148(14) 0.0079(13)
C2 0.0438(19) 0.0429(19) 0.0237(16) 0.0065(14) 0.0044(14) -0.0072(15)
C3 0.053(2) 0.0337(17) 0.0329(17) 0.0025(14) 0.0239(16) 0.0036(15)
C4 0.0312(15) 0.0298(16) 0.0385(18) 0.0074(13) 0.0166(13) 0.0008(12)
C5 0.0374(16) 0.0243(14) 0.0342(16) 0.0045(13) 0.0165(13) 0.0011(12)
C6 0.040(2) 0.058(3) 0.106(4) 0.036(3) 0.031(2) 0.0201(19)
C7 0.080(3) 0.071(3) 0.037(2) 0.003(2) -0.004(2) -0.027(2)
C8 0.122(4) 0.049(3) 0.071(3) 0.003(2) 0.072(3) 0.013(2)
C9 0.0318(18) 0.053(2) 0.076(3) 0.017(2) 0.0204(19) -0.0021(16)
C10 0.077(3) 0.0289(18) 0.049(2) -0.0010(16) 0.030(2) 0.0006(17)
C11 0.031(3) 0.027(3) 0.055(5) 0.008(3) 0.020(3) 0.011(2)
C12 0.055(6) 0.021(4) 0.050(4) -0.001(3) 0.028(4) 0.010(4)
C13 0.029(3) 0.013(2) 0.047(4) 0.004(3) 0.007(3) -0.0034(19)
C14 0.047(4) 0.014(2) 0.045(4) 0.009(2) 0.019(3) -0.005(2)
C15 0.022(3) 0.024(3) 0.043(4) 0.006(2) -0.001(3) -0.002(2)
C16 0.037(4) 0.065(5) 0.133(8) 0.037(5) 0.046(4) 0.021(3)
C17 0.129(8) 0.037(4) 0.062(5) -0.009(3) 0.041(5) 0.020(4)
C18 0.042(4) 0.027(3) 0.140(8) -0.006(4) 0.013(4) -0.017(3)
C19 0.117(7) 0.050(4) 0.086(6) 0.030(4) 0.074(6) 0.020(4)
C20 0.090(6) 0.031(3) 0.057(4) 0.004(3) -0.032(4) 0.014(3)
C21 0.0369(16) 0.0279(15) 0.0276(15) 0.0024(12) 0.0143(13) 0.0024(12)
C22 0.0326(15) 0.0373(17) 0.0297(16) 0.0046(13) 0.0129(13) 0.0046(13)
C23 0.0461(19) 0.0380(18) 0.0342(17) 0.0045(14) 0.0221(15) 0.0098(15)
C24 0.056(2) 0.0285(16) 0.0289(16) 0.0040(13) 0.0176(15) 0.0077(14)
C25 0.0428(18) 0.0307(17) 0.0314(17) 0.0002(13) 0.0091(14) -0.0023(13)
C26 0.0362(16) 0.0319(16) 0.0340(17) 0.0022(13) 0.0155(13) -0.0005(13)
C27 0.0343(17) 0.055(2) 0.045(2) -0.0022(18) 0.0169(16) 0.0011(16)
C28 0.080(3) 0.0359(19) 0.038(2) -0.0005(16) 0.0266(19) 0.0088(18)
C29 0.0395(19) 0.052(2) 0.056(2) -0.0118(19) 0.0198(17) -0.0064(17)
C30 0.0379(18) 0.0422(19) 0.054(2) 0.0141(17) 0.0274(17) 0.0057(15)

_geom_special_details            
;
 All esds (except the esd in the dihedral angle between two l.s. planes)
 are estimated using the full covariance matrix.  The cell esds are taken
 into account individually in the estimation of esds in distances, angles
 and torsion angles; correlations between esds in cell parameters are only
 used when they are defined by crystal symmetry.  An approximate (isotropic)
 treatment of cell esds is used for estimating esds involving l.s. planes.
;
loop_
_geom_bond_atom_site_label_1
_geom_bond_atom_site_label_2
_geom_bond_distance
_geom_bond_site_symmetry_2
_geom_bond_publ_flag
U1 O2 2.103(2) . ?
U1 C1 2.760(3) . ?
U1 C3 2.762(3) . ?
U1 C4 2.733(3) . ?
U1 C5 2.728(3) . ?
U1 C11 2.680(5) . ?
U1 C12 2.730(8) . ?
U1 C13 2.773(5) . ?
U1 C14 2.734(5) . ?
U1 C14' 2.731(10) . ?
U1 C15 2.715(5) . ?
U1 C30 2.474(3) . ?
O2 C21 1.372(4) . ?
C1 C2 1.417(5) . ?
C1 C5 1.413(5) . ?
C1 C6 1.501(5) . ?
C2 C3 1.409(5) . ?
C2 C7 1.503(5) . ?
C3 C4 1.422(5) . ?
C3 C8 1.506(5) . ?
C4 C5 1.411(4) . ?
C4 C9 1.498(5) . ?
C5 C10 1.509(5) . ?
C11 C12 1.417(13) . ?
C11 C15 1.425(10) . ?
C11 C16 1.501(8) . ?
C11' C12' 1.398(15) . ?
C11' C15' 1.403(13) . ?
C11' C16' 1.513(14) . ?
C12 C13 1.441(12) . ?
C12 C17 1.486(12) . ?
C12' C13' 1.41(2) . ?
C12' C17' 1.56(2) . ?
C13 C14 1.407(10) . ?
C13 C18 1.518(8) . ?
C13' C14' 1.405(16) . ?
C13' C18' 1.493(19) . ?
C14 C15 1.414(8) . ?
C14 C19 1.518(9) . ?
C14' C15' 1.365(15) . ?
C14' C19' 1.518(17) . ?
C15 C20 1.479(9) . ?
C15' C20' 1.544(16) . ?
C21 C22 1.399(4) . ?
C21 C26 1.400(4) . ?
C22 C23 1.386(5) . ?
C22 C27 1.501(5) . ?
C23 C24 1.386(5) . ?
C24 C25 1.381(5) . ?
C24 C28 1.510(5) . ?
C25 C26 1.398(4) . ?
C26 C29 1.505(5) . ?

loop_
_geom_angle_atom_site_label_1
_geom_angle_atom_site_label_2
_geom_angle_atom_site_label_3
_geom_angle
_geom_angle_site_symmetry_1
_geom_angle_site_symmetry_3
_geom_angle_publ_flag
O2 U1 C1 94.81(10) . . ?
O2 U1 C3 127.78(9) . . ?
O2 U1 C4 99.10(9) . . ?
O2 U1 C5 80.27(9) . . ?
O2 U1 C11 108.5(2) . . ?
O2 U1 C12 131.4(2) . . ?
O2 U1 C13 113.7(2) . . ?
O2 U1 C14 85.26(15) . . ?
O2 U1 C14' 83.0(2) . . ?
O2 U1 C15 81.31(15) . . ?
O2 U1 C30 98.47(11) . . ?
C1 U1 C3 48.99(10) . . ?
C1 U1 C13 141.84(18) . . ?
C3 U1 C13 117.2(2) . . ?
C4 U1 C1 49.32(9) . . ?
C4 U1 C3 29.98(10) . . ?
C4 U1 C13 139.98(18) . . ?
C4 U1 C14 147.92(16) . . ?
C5 U1 C1 29.84(10) . . ?
C5 U1 C3 49.21(10) . . ?
C5 U1 C4 29.94(9) . . ?
C5 U1 C12 138.9(2) . . ?
C5 U1 C13 166.1(2) . . ?
C5 U1 C14 163.16(17) . . ?
C5 U1 C14' 149.0(3) . . ?
C11 U1 C1 144.76(18) . . ?
C11 U1 C3 95.90(19) . . ?
C11 U1 C4 99.83(15) . . ?
C11 U1 C5 128.06(14) . . ?
C11 U1 C12 30.3(3) . . ?
C11 U1 C13 49.33(18) . . ?
C11 U1 C14 49.46(19) . . ?
C11 U1 C15 30.6(2) . . ?
C12 U1 C1 133.7(2) . . ?
C12 U1 C3 91.5(2) . . ?
C12 U1 C4 109.9(2) . . ?
C12 U1 C13 30.3(3) . . ?
C12 U1 C14 50.0(2) . . ?
C14 U1 C1 162.56(16) . . ?
C14 U1 C3 141.19(15) . . ?
C14 U1 C13 29.6(2) . . ?
C14' U1 C1 177.8(2) . . ?
C14' U1 C3 132.6(3) . . ?
C14' U1 C4 130.9(3) . . ?
C15 U1 C1 166.97(18) . . ?
C15 U1 C3 124.73(19) . . ?
C15 U1 C4 118.77(19) . . ?
C15 U1 C5 137.32(17) . . ?
C15 U1 C12 50.8(3) . . ?
C15 U1 C13 49.7(2) . . ?
C15 U1 C14 30.07(17) . . ?
C30 U1 C1 78.30(10) . . ?
C30 U1 C3 106.56(11) . . ?
C30 U1 C4 125.68(10) . . ?
C30 U1 C5 106.10(10) . . ?
C30 U1 C11 122.03(17) . . ?
C30 U1 C12 95.2(2) . . ?
C30 U1 C13 73.02(15) . . ?
C30 U1 C14 84.43(17) . . ?
C30 U1 C14' 102.0(3) . . ?
C30 U1 C15 114.50(19) . . ?
C21 O2 U1 177.59(19) . . ?
C2 C1 U1 75.65(18) . . ?
C2 C1 C6 127.2(4) . . ?
C5 C1 U1 73.83(17) . . ?
C5 C1 C2 107.7(3) . . ?
C5 C1 C6 124.7(4) . . ?
C6 C1 U1 122.1(2) . . ?
C1 C2 U1 74.67(18) . . ?
C1 C2 C7 126.3(4) . . ?
C3 C2 U1 74.82(18) . . ?
C3 C2 C1 108.2(3) . . ?
C3 C2 C7 125.3(4) . . ?
C7 C2 U1 120.8(2) . . ?
C2 C3 U1 75.68(19) . . ?
C2 C3 C4 108.0(3) . . ?
C2 C3 C8 125.6(4) . . ?
C4 C3 U1 73.87(18) . . ?
C4 C3 C8 125.0(4) . . ?
C8 C3 U1 126.8(2) . . ?
C3 C4 U1 76.15(18) . . ?
C3 C4 C9 126.2(3) . . ?
C5 C4 U1 74.86(17) . . ?
C5 C4 C3 107.6(3) . . ?
C5 C4 C9 125.9(3) . . ?
C9 C4 U1 119.8(2) . . ?
C1 C5 U1 76.33(18) . . ?
C1 C5 C10 125.1(3) . . ?
C4 C5 U1 75.19(17) . . ?
C4 C5 C1 108.5(3) . . ?
C4 C5 C10 126.2(3) . . ?
C10 C5 U1 119.3(2) . . ?
C12 C11 U1 76.8(4) . . ?
C12 C11 C15 110.5(6) . . ?
C12 C11 C16 124.9(9) . . ?
C15 C11 U1 76.0(3) . . ?
C15 C11 C16 124.4(9) . . ?
C16 C11 U1 118.1(4) . . ?
C12' C11' U1 74.1(8) . . ?
C12' C11' C15' 104.6(11) . . ?
C12' C11' C16' 128.4(12) . . ?
C15' C11' U1 73.7(6) . . ?
C15' C11' C16' 126.2(11) . . ?
C16' C11' U1 124.7(6) . . ?
C11 C12 U1 72.9(4) . . ?
C11 C12 C13 105.7(8) . . ?
C11 C12 C17 128.0(9) . . ?
C13 C12 U1 76.5(4) . . ?
C13 C12 C17 125.9(10) . . ?
C17 C12 U1 121.6(6) . . ?
C11' C12' U1 77.0(8) . . ?
C11' C12' C13' 111.6(13) . . ?
C11' C12' C17' 120.9(14) . . ?
C13' C12' U1 75.3(9) . . ?
C13' C12' C17' 127.3(13) . . ?
C17' C12' U1 119.8(10) . . ?
C12 C13 U1 73.2(4) . . ?
C12 C13 C18 125.2(9) . . ?
C14 C13 U1 73.7(3) . . ?
C14 C13 C12 108.3(6) . . ?
C14 C13 C18 126.3(7) . . ?
C18 C13 U1 123.9(4) . . ?
C12' C13' U1 75.3(9) . . ?
C12' C13' C18' 121.8(14) . . ?
C14' C13' U1 72.9(7) . . ?
C14' C13' C12' 103.8(11) . . ?
C14' C13' C18' 133.9(14) . . ?
C18' C13' U1 121.9(9) . . ?
C13 C14 U1 76.7(3) . . ?
C13 C14 C15 109.6(5) . . ?
C13 C14 C19 125.1(7) . . ?
C15 C14 U1 74.2(3) . . ?
C15 C14 C19 125.2(7) . . ?
C19 C14 U1 118.0(4) . . ?
C13' C14' U1 77.6(7) . . ?
C13' C14' C19' 120.0(13) . . ?
C15' C14' U1 77.7(6) . . ?
C15' C14' C13' 110.2(10) . . ?
C15' C14' C19' 129.3(13) . . ?
C19' C14' U1 118.2(8) . . ?
C11 C15 U1 73.3(3) . . ?
C11 C15 C20 129.8(8) . . ?
C14 C15 U1 75.7(3) . . ?
C14 C15 C11 105.9(5) . . ?
C14 C15 C20 124.0(8) . . ?
C20 C15 U1 120.2(4) . . ?
C11' C15' U1 77.3(6) . . ?
C11' C15' C20' 122.0(12) . . ?
C14' C15' U1 73.6(6) . . ?
C14' C15' C11' 109.7(10) . . ?
C14' C15' C20' 128.1(12) . . ?
C20' C15' U1 120.0(7) . . ?
O2 C21 C22 118.3(3) . . ?
O2 C21 C26 120.6(3) . . ?
C22 C21 C26 121.1(3) . . ?
C21 C22 C27 119.8(3) . . ?
C23 C22 C21 118.5(3) . . ?
C23 C22 C27 121.7(3) . . ?
C24 C23 C22 122.0(3) . . ?
C23 C24 C28 121.1(3) . . ?
C25 C24 C23 118.3(3) . . ?
C25 C24 C28 120.6(3) . . ?
C24 C25 C26 122.2(3) . . ?
C21 C26 C29 121.8(3) . . ?
C25 C26 C21 117.8(3) . . ?
C25 C26 C29 120.3(3) . . ?

_shelx_res_file                  
;
TITL s1 in P21/n #14
    s1.res
    created by SHELXL-2017/1 at 16:43:23 on 25-Apr-2023
REM reset to P21/n #14
CELL 0.71073 8.7245 33.797 10.1074 90 111.688 90
ZERR 4 0.0007 0.0026 0.0008 0 0.0026 0
LATT 1
SYMM 0.5-X,0.5+Y,0.5-Z
SFAC C H O U
UNIT 120 176 4 4

L.S. 12
PLAN  20
SIZE 0.05 0.1 0.21
TEMP -100.15
BOND
fmap 2 53
acta
OMIT -2 58
OMIT 0 2 1
OMIT 0 4 0
REM <olex2.extras>
REM <HklSrc "%.\\s1.hkl">
REM </olex2.extras>

WGHT    0.019500    4.199200
FVAR       0.06997
U1    4    0.769053    0.107023    0.755218    11.00000    0.02438    0.02411 =
         0.02740   -0.00008    0.00939   -0.00088
O2    3    0.796076    0.141545    0.935613    11.00000    0.03669    0.03211 =
         0.02690   -0.00234    0.01499   -0.00074
C1    1    0.630922    0.167008    0.562590    11.00000    0.03257    0.03378 =
         0.04019    0.01352    0.01482    0.00793
C2    1    0.651727    0.135478    0.478315    11.00000    0.04375    0.04291 =
         0.02368    0.00649    0.00444   -0.00722
C3    1    0.822130    0.129683    0.513088    11.00000    0.05277    0.03366 =
         0.03294    0.00246    0.02386    0.00361
C4    1    0.908206    0.157502    0.620306    11.00000    0.03119    0.02981 =
         0.03853    0.00742    0.01656    0.00080
C5    1    0.789567    0.180367    0.650173    11.00000    0.03739    0.02434 =
         0.03422    0.00451    0.01646    0.00105
C6    1    0.472232    0.186712    0.550724    11.00000    0.04040    0.05839 =
         0.10580    0.03579    0.03083    0.02008
AFIX 137
H6A   2    0.379480    0.169213    0.500098    11.00000   -1.50000
H6B   2    0.460381    0.211596    0.498084    11.00000   -1.50000
H6C   2    0.473203    0.192195    0.646240    11.00000   -1.50000
AFIX   0
C7    1    0.516756    0.114175    0.362309    11.00000    0.07964    0.07104 =
         0.03684    0.00292   -0.00359   -0.02675
AFIX 137
H7A   2    0.415129    0.114984    0.382325    11.00000   -1.50000
H7B   2    0.549255    0.086584    0.358196    11.00000   -1.50000
H7C   2    0.497885    0.127068    0.270771    11.00000   -1.50000
AFIX   0
C8    1    0.898615    0.105079    0.429423    11.00000    0.12196    0.04885 =
         0.07080    0.00317    0.07173    0.01342
AFIX 137
H8A   2    1.009661    0.096896    0.491668    11.00000   -1.50000
H8B   2    0.905381    0.120752    0.350189    11.00000   -1.50000
H8C   2    0.830564    0.081579    0.391981    11.00000   -1.50000
AFIX   0
C9    1    1.090855    0.164198    0.679893    11.00000    0.03179    0.05314 =
         0.07560    0.01706    0.02042   -0.00214
AFIX 137
H9A   2    1.125697    0.171916    0.780193    11.00000   -1.50000
H9B   2    1.118879    0.185299    0.626239    11.00000   -1.50000
H9C   2    1.147480    0.139763    0.672229    11.00000   -1.50000
AFIX   0
C10   1    0.823973    0.215685    0.748205    11.00000    0.07657    0.02890 =
         0.04871   -0.00103    0.02993    0.00057
AFIX 137
H10A  2    0.752808    0.214631    0.803802    11.00000   -1.50000
H10B  2    0.801632    0.240050    0.691660    11.00000   -1.50000
H10C  2    0.939823    0.215312    0.812821    11.00000   -1.50000
AFIX   0
PART 1
C11   1    0.998535    0.049956    0.831596    10.60000    0.03141    0.02681 =
         0.05462    0.00778    0.02006    0.01081
PART 0
PART 2
C11'  1    0.976826    0.042345    0.761201    10.40000    0.03153
PART 0
PART 1
C12   1    0.860465    0.031022    0.729452    10.60000    0.05471    0.02132 =
         0.04992   -0.00132    0.02847    0.01020
PART 0
PART 2
C12'  1    0.820529    0.026188    0.733910    10.40000    0.03161
PART 0
PART 1
C13   1    0.741575    0.026621    0.796456    10.60000    0.02934    0.01250 =
         0.04749    0.00424    0.00724   -0.00336
PART 0
PART 2
C13'  1    0.773709    0.029667    0.852977    10.40000    0.03929
PART 0
PART 1
C14   1    0.807530    0.043689    0.932966    10.60000    0.04651    0.01424 =
         0.04524    0.00869    0.01892   -0.00495
PART 0
PART 2
C14'  1    0.906764    0.049678    0.954171    10.40000    0.03224
PART 0
PART 1
C15   1    0.968485    0.057809    0.958397    10.60000    0.02172    0.02389 =
         0.04291    0.00628   -0.00122   -0.00191
PART 0
PART 2
C15'  1    1.027601    0.056422    0.901418    10.40000    0.03536
PART 0
PART 1
C16   1    1.159284    0.057732    0.813978    10.60000    0.03739    0.06543 =
         0.13260    0.03694    0.04573    0.02080
AFIX 133
H16A  2    1.139036    0.062191    0.713100    10.60000   -1.50000
H16B  2    1.232274    0.034854    0.848299    10.60000   -1.50000
H16C  2    1.211513    0.081227    0.869030    10.60000   -1.50000
AFIX   0
PART 0
PART 2
C16'  1    1.082794    0.039226    0.672252    10.40000    0.05503
AFIX 133
H16D  2    1.107221    0.011338    0.662124    10.40000   -1.50000
H16E  2    1.186136    0.053687    0.719096    10.40000   -1.50000
H16F  2    1.023673    0.050634    0.577913    10.40000   -1.50000
AFIX   0
PART 0
PART 1
C17   1    0.845948    0.014316    0.589328    10.60000    0.12946    0.03729 =
         0.06207   -0.00895    0.04060    0.01974
AFIX 133
H17A  2    0.730352    0.015136    0.524221    10.60000   -1.50000
H17B  2    0.884648   -0.013155    0.601807    10.60000   -1.50000
H17C  2    0.913271    0.029949    0.549543    10.60000   -1.50000
AFIX   0
PART 0
PART 2
C17'  1    0.726231    0.004053    0.591823    10.40000    0.06110
AFIX 133
H17D  2    0.704889    0.022332    0.511720    10.40000   -1.50000
H17E  2    0.621251   -0.005956    0.592846    10.40000   -1.50000
H17F  2    0.793218   -0.018146    0.581498    10.40000   -1.50000
AFIX   0
PART 0
PART 1
C18   1    0.581147    0.003655    0.735083    10.60000    0.04179    0.02685 =
         0.14042   -0.00618    0.01296   -0.01666
AFIX 133
H18A  2    0.498691    0.015563    0.767446    10.60000   -1.50000
H18B  2    0.600059   -0.023892    0.767316    10.60000   -1.50000
H18C  2    0.541125    0.004469    0.630866    10.60000   -1.50000
AFIX   0
PART 0
PART 2
C18'  1    0.622217    0.010130    0.857367    10.40000    0.07767
AFIX 133
H18D  2    0.524851    0.020939    0.781633    10.40000   -1.50000
H18E  2    0.613764    0.015052    0.949981    10.40000   -1.50000
H18F  2    0.628580   -0.018427    0.843370    10.40000   -1.50000
AFIX   0
PART 0
PART 1
C19   1    0.722002    0.044970    1.039246    10.60000    0.11675    0.05030 =
         0.08603    0.03015    0.07426    0.01994
AFIX 133
H19A  2    0.764260    0.067380    1.104079    10.60000   -1.50000
H19B  2    0.743631    0.020299    1.094049    10.60000   -1.50000
H19C  2    0.602910    0.048058    0.988213    10.60000   -1.50000
AFIX   0
PART 0
PART 2
C19'  1    0.909904    0.056104    1.103753    10.40000    0.08944
AFIX 133
H19D  2    0.976428    0.079532    1.145399    10.40000   -1.50000
H19E  2    0.958201    0.032879    1.162395    10.40000   -1.50000
H19F  2    0.797112    0.060052    1.100058    10.40000   -1.50000
AFIX   0
PART 0
PART 1
C20   1    1.080215    0.073894    1.096407    10.60000    0.09005    0.03058 =
         0.05735    0.00447   -0.03230    0.01429
AFIX 133
H20A  2    1.161066    0.091512    1.080665    10.60000   -1.50000
H20B  2    1.137809    0.052073    1.158863    10.60000   -1.50000
H20C  2    1.015817    0.088756    1.141159    10.60000   -1.50000
AFIX   0
PART 0
PART 2
C20'  1    1.202344    0.073229    0.980300    10.40000    0.07422
AFIX 133
H20D  2    1.284531    0.052886    0.985816    10.40000   -1.50000
H20E  2    1.213800    0.081229    1.076696    10.40000   -1.50000
H20F  2    1.219605    0.096239    0.928453    10.40000   -1.50000
AFIX   0
PART 0
C21   1    0.811798    0.165438    1.049676    11.00000    0.03687    0.02787 =
         0.02757    0.00239    0.01430    0.00243
C22   1    0.671837    0.172453    1.082504    11.00000    0.03256    0.03726 =
         0.02969    0.00462    0.01290    0.00462
C23   1    0.686405    0.197205    1.195908    11.00000    0.04610    0.03803 =
         0.03423    0.00448    0.02210    0.00980
AFIX  43
H23   2    0.591890    0.202124    1.218834    11.00000   -1.20000
AFIX   0
C24   1    0.834606    0.214994    1.276858    11.00000    0.05611    0.02850 =
         0.02886    0.00403    0.01755    0.00774
C25   1    0.971313    0.207176    1.243180    11.00000    0.04283    0.03069 =
         0.03139    0.00021    0.00914   -0.00231
AFIX  43
H25   2    1.073925    0.218826    1.299217    11.00000   -1.20000
AFIX   0
C26   1    0.963788    0.182705    1.129441    11.00000    0.03616    0.03192 =
         0.03404    0.00225    0.01550   -0.00047
C27   1    0.511098    0.153120    0.995707    11.00000    0.03433    0.05500 =
         0.04471   -0.00225    0.01689    0.00106
AFIX 137
H27A  2    0.477546    0.161551    0.896224    11.00000   -1.50000
H27B  2    0.426411    0.160885    1.032825    11.00000   -1.50000
H27C  2    0.524413    0.124303    1.001414    11.00000   -1.50000
AFIX   0
C28   1    0.846597    0.242761    1.397318    11.00000    0.08025    0.03591 =
         0.03798   -0.00047    0.02660    0.00878
AFIX 137
H28A  2    0.955485    0.240134    1.473238    11.00000   -1.50000
H28B  2    0.761002    0.236111    1.434770    11.00000   -1.50000
H28C  2    0.831088    0.270059    1.362131    11.00000   -1.50000
AFIX   0
C29   1    1.114893    0.176055    1.093994    11.00000    0.03947    0.05221 =
         0.05585   -0.01185    0.01975   -0.00640
AFIX 137
H29A  2    1.093183    0.154894    1.023108    11.00000   -1.50000
H29B  2    1.207533    0.168457    1.180417    11.00000   -1.50000
H29C  2    1.142336    0.200485    1.055382    11.00000   -1.50000
AFIX   0
C30   1    0.471217    0.092166    0.680040    11.00000    0.03787    0.04222 =
         0.05372    0.01406    0.02738    0.00567
AFIX 137
H30A  2    0.450080    0.079037    0.758069    11.00000   -1.50000
H30B  2    0.437538    0.074719    0.596716    11.00000   -1.50000
H30C  2    0.408069    0.116858    0.655560    11.00000   -1.50000
AFIX   0
HKLF 4


REM  s1 in P21/n #14
REM R1 =  0.0256 for    6422 Fo > 4sig(Fo)  and  0.0327 for all    7364 data
REM    338 parameters refined using      0 restraints

END

WGHT      0.0195      4.1992

REM Highest difference peak  1.048,  deepest hole -1.081,  1-sigma level  0.103
Q1    1   0.7756  0.1011  0.8380  11.00000  0.05    1.05
Q2    1   0.6993  0.0987  0.6819  11.00000  0.05    0.63
Q3    1   0.7688  0.1017  0.6555  11.00000  0.05    0.62
Q4    1   0.7347  0.1792  0.7460  11.00000  0.05    0.51
Q5    1   0.8869  0.1173  0.8144  11.00000  0.05    0.49
Q6    1   0.5905  0.1392  0.9230  11.00000  0.05    0.47
Q7    1   0.6652  0.0207  0.9137  11.00000  0.05    0.47
Q8    1   0.8720  0.1403  0.5794  11.00000  0.05    0.42
Q9    1   0.8379  0.2227  1.3428  11.00000  0.05    0.37
Q10   1   0.7765  0.2020  1.2382  11.00000  0.05    0.37
Q11   1   0.9667  0.0778  0.8711  11.00000  0.05    0.36
Q12   1   0.9210  0.0794  0.4228  11.00000  0.05    0.33
Q13   1   0.8906  0.2017  1.2947  11.00000  0.05    0.33
Q14   1   1.2280  0.0777  0.8184  11.00000  0.05    0.33
Q15   1   0.9511  0.2004  1.1659  11.00000  0.05    0.32
Q16   1   1.1324  0.0420  0.7257  11.00000  0.05    0.32
Q17   1   0.6775  0.1616  0.6420  11.00000  0.05    0.32
Q18   1   0.9713  0.0199  0.6015  11.00000  0.05    0.32
Q19   1   0.7839  0.1156  0.9373  11.00000  0.05    0.31
Q20   1   0.8491  0.0202  0.7953  11.00000  0.05    0.30
;
_shelx_res_checksum              64687
_olex2_submission_special_instructions 'No special instructions were received'
_exptl_crystal_recrystallization_method 
'Re-crystallisation from solvent: pentane'
_chemical_properties_physical    Air-sensitive,Heat-sensitive,Radioactive
####################################################################### 
# 
# This file contains crystal structure data downloaded from the 
# Cambridge Structural Database (CSD) hosted by the Cambridge 
# Crystallographic Data Centre (CCDC).
# 
# Full information about CCDC data access policies and citation 
# guidelines are available at http://www.ccdc.cam.ac.uk/access/V1 
# 
# Audit and citation data items may have been added by the CCDC. 
# Please retain this information to preserve the provenance of 
# this file and to allow appropriate attribution of the data. 
# 
#######################################################################

data_4
_database_code_depnum_ccdc_archive 'CCDC 2264163'
loop_
_audit_author_name
_audit_author_address
'Steven Kelley'
;University of Missouri
United States of America
;
_audit_update_record             
;
2023-05-19 deposited with the CCDC.	2023-10-23 downloaded from the CCDC.
;

_audit_creation_method           SHELXL-2017/1
_shelx_SHELXL_version_number     2017/1
_chemical_name_systematic        ?
_chemical_name_common            ?
_chemical_melting_point          ?
_chemical_formula_moiety         'C39 H59 Al O U'
_chemical_formula_sum            'C39 H59 Al O U'
_chemical_formula_weight         808.87

loop_
_atom_type_symbol
_atom_type_description
_atom_type_scat_dispersion_real
_atom_type_scat_dispersion_imag
_atom_type_scat_source
C C 0.0033 0.0016 'International Tables Vol C Tables 4.2.6.8 and 6.1.1.4'
H H 0.0000 0.0000 'International Tables Vol C Tables 4.2.6.8 and 6.1.1.4'
O O 0.0106 0.0060 'International Tables Vol C Tables 4.2.6.8 and 6.1.1.4'
Al Al 0.0645 0.0514 'International Tables Vol C Tables 4.2.6.8 and 6.1.1.4'
U U -9.6767 9.6646 'International Tables Vol C Tables 4.2.6.8 and 6.1.1.4'

_space_group_crystal_system      triclinic
_space_group_IT_number           2
_space_group_name_H-M_alt        'P -1'
_space_group_name_Hall           '-P 1'

_shelx_space_group_comment       
; 
The symmetry employed for this shelxl refinement is uniquely defined 
by the following loop, which should always be used as a source of 
symmetry information in preference to the above space-group names. 
They are only intended as comments. 
;

loop_
_space_group_symop_operation_xyz
'x, y, z'
'-x, -y, -z'

_cell_length_a                   9.6070(4)
_cell_length_b                   11.8205(5)
_cell_length_c                   16.2324(6)
_cell_angle_alpha                96.772(2)
_cell_angle_beta                 97.569(2)
_cell_angle_gamma                99.253(2)
_cell_volume                     1785.19(13)
_cell_formula_units_Z            2
_cell_measurement_temperature    173(2)
_cell_measurement_reflns_used    9932
_cell_measurement_theta_min      2.81
_cell_measurement_theta_max      31.98

_exptl_crystal_description       plate
_exptl_crystal_colour            'clear brown'
_exptl_crystal_density_meas      ?
_exptl_crystal_density_method    ?
_exptl_crystal_density_diffrn    1.505
_exptl_crystal_F_000             812
_exptl_transmission_factor_min   ?
_exptl_transmission_factor_max   ?
_exptl_crystal_size_max          0.150
_exptl_crystal_size_mid          0.050
_exptl_crystal_size_min          0.020
_exptl_absorpt_coefficient_mu    4.599
_shelx_estimated_absorpt_T_min   0.545
_shelx_estimated_absorpt_T_max   0.914
_exptl_absorpt_correction_type   multi-scan
_exptl_absorpt_correction_T_min  0.6298
_exptl_absorpt_correction_T_max  0.7465
_exptl_absorpt_process_details   'Bruker AXScale'
_exptl_absorpt_special_details   ?
_diffrn_ambient_temperature      173(2)
_diffrn_radiation_wavelength     0.71073
_diffrn_radiation_type           MoK\a
_diffrn_source                   'Incoatec IMuS microfocus Mo tube'
_diffrn_measurement_device_type  'Bruker Photon II CMOS area detector'
_diffrn_measurement_method       'shutterless omega and phi scans'
_diffrn_detector_area_resol_mean ?
_diffrn_reflns_number            94477
_diffrn_reflns_av_unetI/netI     0.0334
_diffrn_reflns_av_R_equivalents  0.0447
_diffrn_reflns_limit_h_min       -14
_diffrn_reflns_limit_h_max       14
_diffrn_reflns_limit_k_min       -17
_diffrn_reflns_limit_k_max       17
_diffrn_reflns_limit_l_min       -24
_diffrn_reflns_limit_l_max       24
_diffrn_reflns_theta_min         2.174
_diffrn_reflns_theta_max         32.754
_diffrn_reflns_theta_full        25.242
_diffrn_measured_fraction_theta_max 0.999
_diffrn_measured_fraction_theta_full 0.998
_diffrn_reflns_Laue_measured_fraction_max 0.999
_diffrn_reflns_Laue_measured_fraction_full 0.998
_diffrn_reflns_point_group_measured_fraction_max 0.999
_diffrn_reflns_point_group_measured_fraction_full 0.998
_reflns_number_total             13183
_reflns_number_gt                11568
_reflns_threshold_expression     'I > 2\s(I)'
_reflns_Friedel_coverage         0.000
_reflns_Friedel_fraction_max     .
_reflns_Friedel_fraction_full    .

_reflns_special_details          
; 
 Reflections were merged by SHELXL according to the crystal 
 class for the calculation of statistics and refinement. 
  
 _reflns_Friedel_fraction is defined as the number of unique 
 Friedel pairs measured divided by the number that would be 
 possible theoretically, ignoring centric projections and 
 systematic absences. 
;

_computing_data_collection       'Bruker Apex4 V.2022.1-1'
_computing_cell_refinement       'Bruker Apex4 V.2022.1-1/SAINT V8.40B'
_computing_data_reduction        'Bruker Apex4 V.2022.1-1/SAINT V8.40B'
_computing_structure_solution    'ShelXT (Sheldrick, 2015)'
_computing_structure_refinement  'SHELXL-2017/1 (Sheldrick, 2017)'
_computing_molecular_graphics    'Olex2 (Dolomanov et al., 2009)'
_computing_publication_material  'Olex2 (Dolomanov et al., 2009)'
_refine_special_details          ?
_refine_ls_structure_factor_coef Fsqd
_refine_ls_matrix_type           full
_refine_ls_weighting_scheme      calc
_refine_ls_weighting_details     
'w=1/[\s^2^(Fo^2^)+(0.0155P)^2^+2.1824P] where P=(Fo^2^+2Fc^2^)/3'
_atom_sites_solution_primary     dual
_atom_sites_solution_secondary   difmap
_atom_sites_solution_hydrogens   mixed
_refine_ls_hydrogen_treatment    mixed
_refine_ls_extinction_method     none
_refine_ls_extinction_coef       .
_refine_ls_number_reflns         13183
_refine_ls_number_parameters     406
_refine_ls_number_restraints     0
_refine_ls_R_factor_all          0.0364
_refine_ls_R_factor_gt           0.0259
_refine_ls_wR_factor_ref         0.0529
_refine_ls_wR_factor_gt          0.0489
_refine_ls_goodness_of_fit_ref   1.053
_refine_ls_restrained_S_all      1.053
_refine_ls_shift/su_max          0.002
_refine_ls_shift/su_mean         0.000

loop_
_atom_site_label
_atom_site_type_symbol
_atom_site_fract_x
_atom_site_fract_y
_atom_site_fract_z
_atom_site_U_iso_or_equiv
_atom_site_adp_type
_atom_site_occupancy
_atom_site_site_symmetry_order
_atom_site_calc_flag
_atom_site_refinement_flags_posn
_atom_site_refinement_flags_adp
_atom_site_refinement_flags_occupancy
_atom_site_disorder_assembly
_atom_site_disorder_group
U1 U 0.31403(2) 0.27586(2) 0.21266(2) 0.01605(2) Uani 1 1 d . . . . .
Al1 Al 0.29046(7) 0.51555(6) 0.26282(4) 0.02024(13) Uani 1 1 d . . . . .
H1 H 0.172(3) 0.406(2) 0.2587(17) 0.024 Uiso 1 1 d . U . . .
H2 H 0.326(3) 0.454(2) 0.1812(17) 0.024 Uiso 1 1 d . U . . .
H3 H 0.389(3) 0.438(2) 0.3065(17) 0.024 Uiso 1 1 d . U . . .
O1 O 0.27336(17) 0.19902(14) 0.32287(10) 0.0233(3) Uani 1 1 d . . . . .
C21 C 0.2425(2) 0.1586(2) 0.39398(15) 0.0219(4) Uani 1 1 d . . . . .
C12 C 0.0681(3) 0.2751(2) 0.10238(17) 0.0296(5) Uani 1 1 d . . . . .
C4 C 0.5453(2) 0.2366(2) 0.12985(14) 0.0223(4) Uani 1 1 d . . . . .
C15 C 0.1669(2) 0.1142(2) 0.07394(15) 0.0256(5) Uani 1 1 d . . . . .
C1 C 0.5838(2) 0.2358(2) 0.27181(14) 0.0214(4) Uani 1 1 d . . . . .
C3 C 0.5845(2) 0.3527(2) 0.16936(16) 0.0238(5) Uani 1 1 d . . . . .
C14 C 0.0901(3) 0.0990(2) 0.14126(16) 0.0269(5) Uani 1 1 d . . . . .
C11 C 0.1556(3) 0.2249(2) 0.05076(15) 0.0278(5) Uani 1 1 d . . . . .
C13 C 0.0285(2) 0.1983(2) 0.15883(16) 0.0288(5) Uani 1 1 d . . . . .
C2 C 0.6090(2) 0.3519(2) 0.25707(15) 0.0228(4) Uani 1 1 d . . . . .
C22 C 0.1875(3) 0.2283(2) 0.45332(15) 0.0242(5) Uani 1 1 d . . . . .
C35 C 0.2674(3) 0.6871(2) 0.21962(16) 0.0291(5) Uani 1 1 d . . . . .
C26 C 0.2656(3) 0.0480(2) 0.41014(16) 0.0253(5) Uani 1 1 d . . . . .
C5 C 0.5437(2) 0.16380(19) 0.19331(14) 0.0213(4) Uani 1 1 d . . . . .
C33 C 0.3715(3) 0.6769(2) 0.35417(16) 0.0273(5) Uani 1 1 d . . . . .
C32 C 0.2210(3) 0.6513(2) 0.35045(15) 0.0249(5) Uani 1 1 d . . . . .
C34 C 0.4005(3) 0.6985(2) 0.27317(17) 0.0291(5) Uani 1 1 d . . . . .
C6 C 0.6142(3) 0.1975(3) 0.35615(17) 0.0355(6) Uani 1 1 d . . . . .
H6A H 0.550888 0.226467 0.393043 0.053 Uiso 1 1 calc R U . . .
H6B H 0.713761 0.228202 0.380781 0.053 Uiso 1 1 calc R U . . .
H6C H 0.597750 0.112681 0.349732 0.053 Uiso 1 1 calc R U . . .
C24 C 0.1756(3) 0.0772(2) 0.54340(16) 0.0296(5) Uani 1 1 d . . . . .
C31 C 0.1570(3) 0.6581(2) 0.26730(16) 0.0262(5) Uani 1 1 d . . . . .
C25 C 0.2319(3) 0.0107(2) 0.48456(17) 0.0299(5) Uani 1 1 d . . . . .
H25 H 0.248308 -0.063684 0.495439 0.036 Uiso 1 1 calc R U . . .
C27 C 0.1689(3) 0.3487(2) 0.44015(18) 0.0348(6) Uani 1 1 d . . . . .
H27A H 0.260118 0.393021 0.431834 0.052 Uiso 1 1 calc R U . . .
H27B H 0.137006 0.386552 0.489519 0.052 Uiso 1 1 calc R U . . .
H27C H 0.097472 0.345335 0.390480 0.052 Uiso 1 1 calc R U . . .
C16 C 0.2086(4) 0.2754(3) -0.02238(19) 0.0474(8) Uani 1 1 d . . . . .
H16A H 0.273566 0.349164 -0.002089 0.071 Uiso 1 1 calc R U . . .
H16B H 0.127450 0.288623 -0.061094 0.071 Uiso 1 1 calc R U . . .
H16C H 0.259456 0.221550 -0.051687 0.071 Uiso 1 1 calc R U . . .
C23 C 0.1549(3) 0.1860(2) 0.52614(16) 0.0280(5) Uani 1 1 d . . . . .
H23 H 0.117013 0.233464 0.565692 0.034 Uiso 1 1 calc R U . . .
C20 C 0.2180(3) 0.0173(3) 0.02445(19) 0.0392(7) Uani 1 1 d . . . . .
H20A H 0.267488 0.047598 -0.019585 0.059 Uiso 1 1 calc R U . . .
H20B H 0.136013 -0.042609 -0.001283 0.059 Uiso 1 1 calc R U . . .
H20C H 0.283633 -0.016068 0.061963 0.059 Uiso 1 1 calc R U . . .
C10 C 0.5331(3) 0.0342(2) 0.17935(18) 0.0319(6) Uani 1 1 d . . . . .
H10A H 0.436003 -0.003113 0.183380 0.048 Uiso 1 1 calc R U . . .
H10B H 0.600984 0.011460 0.222098 0.048 Uiso 1 1 calc R U . . .
H10C H 0.555544 0.010100 0.123478 0.048 Uiso 1 1 calc R U . . .
C8 C 0.6174(3) 0.4555(2) 0.1238(2) 0.0375(6) Uani 1 1 d . . . . .
H8A H 0.542869 0.450191 0.075326 0.056 Uiso 1 1 calc R U . . .
H8B H 0.709936 0.456042 0.104454 0.056 Uiso 1 1 calc R U . . .
H8C H 0.620817 0.526986 0.161851 0.056 Uiso 1 1 calc R U . . .
C7 C 0.6790(3) 0.4521(2) 0.32374(19) 0.0377(6) Uani 1 1 d . . . . .
H7A H 0.666779 0.525107 0.303095 0.057 Uiso 1 1 calc R U . . .
H7B H 0.780977 0.450093 0.336967 0.057 Uiso 1 1 calc R U . . .
H7C H 0.634617 0.446311 0.374459 0.057 Uiso 1 1 calc R U . . .
C9 C 0.5480(3) 0.1992(3) 0.03858(16) 0.0359(6) Uani 1 1 d . . . . .
H9A H 0.496609 0.119379 0.022312 0.054 Uiso 1 1 calc R U . . .
H9B H 0.647178 0.203326 0.028912 0.054 Uiso 1 1 calc R U . . .
H9C H 0.502098 0.250372 0.004901 0.054 Uiso 1 1 calc R U . . .
C28 C 0.1353(3) 0.0332(3) 0.62211(18) 0.0395(7) Uani 1 1 d . . . . .
H28A H 0.060779 -0.036037 0.606899 0.059 Uiso 1 1 calc R U . . .
H28B H 0.099623 0.093272 0.655964 0.059 Uiso 1 1 calc R U . . .
H28C H 0.219410 0.013637 0.654608 0.059 Uiso 1 1 calc R U . . .
C17 C 0.0088(4) 0.3835(3) 0.0901(2) 0.0502(9) Uani 1 1 d . . . . .
H17A H -0.017279 0.416260 0.143074 0.075 Uiso 1 1 calc R U . . .
H17B H -0.076052 0.364617 0.046894 0.075 Uiso 1 1 calc R U . . .
H17C H 0.081056 0.440101 0.072471 0.075 Uiso 1 1 calc R U . . .
C38 C 0.4804(3) 0.6824(3) 0.43014(19) 0.0406(7) Uani 1 1 d . . . . .
H38A H 0.441369 0.630800 0.467785 0.061 Uiso 1 1 calc R U . . .
H38B H 0.504844 0.761961 0.459448 0.061 Uiso 1 1 calc R U . . .
H38C H 0.566279 0.657979 0.412931 0.061 Uiso 1 1 calc R U . . .
C19 C 0.0600(4) -0.0110(3) 0.1794(2) 0.0470(8) Uani 1 1 d . . . . .
H19A H 0.137185 -0.054992 0.173485 0.070 Uiso 1 1 calc R U . . .
H19B H -0.030596 -0.057739 0.150344 0.070 Uiso 1 1 calc R U . . .
H19C H 0.053782 0.008213 0.239009 0.070 Uiso 1 1 calc R U . . .
C37 C 0.1425(3) 0.6310(2) 0.42261(18) 0.0356(6) Uani 1 1 d . . . . .
H37A H 0.054231 0.574849 0.402744 0.053 Uiso 1 1 calc R U . . .
H37B H 0.119192 0.704214 0.447086 0.053 Uiso 1 1 calc R U . . .
H37C H 0.202607 0.600812 0.465275 0.053 Uiso 1 1 calc R U . . .
C36 C -0.0009(3) 0.6434(3) 0.2391(2) 0.0422(7) Uani 1 1 d . . . . .
H36A H -0.036316 0.710899 0.263695 0.063 Uiso 1 1 calc R U . . .
H36B H -0.049200 0.573380 0.257433 0.063 Uiso 1 1 calc R U . . .
H36C H -0.020096 0.636293 0.177715 0.063 Uiso 1 1 calc R U . . .
C29 C 0.3237(3) -0.0312(2) 0.34938(19) 0.0374(6) Uani 1 1 d . . . . .
H29A H 0.339235 0.006001 0.299709 0.056 Uiso 1 1 calc R U . . .
H29B H 0.255255 -0.103895 0.332508 0.056 Uiso 1 1 calc R U . . .
H29C H 0.414370 -0.047442 0.376296 0.056 Uiso 1 1 calc R U . . .
C40 C 0.2506(4) 0.7029(3) 0.12871(19) 0.0453(8) Uani 1 1 d . . . . .
H40A H 0.287702 0.641936 0.096663 0.068 Uiso 1 1 calc R U . . .
H40B H 0.303830 0.778786 0.122814 0.068 Uiso 1 1 calc R U . . .
H40C H 0.149320 0.698403 0.107263 0.068 Uiso 1 1 calc R U . . .
C39 C 0.5451(3) 0.7369(2) 0.2501(2) 0.0471(8) Uani 1 1 d . . . . .
H39A H 0.616381 0.704294 0.284352 0.071 Uiso 1 1 calc R U . . .
H39B H 0.569317 0.821631 0.260451 0.071 Uiso 1 1 calc R U . . .
H39C H 0.544241 0.709877 0.190602 0.071 Uiso 1 1 calc R U . . .
C18 C -0.0736(3) 0.2108(3) 0.2209(2) 0.0507(9) Uani 1 1 d . . . . .
H18A H -0.038025 0.182884 0.272768 0.076 Uiso 1 1 calc R U . . .
H18B H -0.167694 0.165242 0.196978 0.076 Uiso 1 1 calc R U . . .
H18C H -0.081366 0.292539 0.233383 0.076 Uiso 1 1 calc R U . . .

loop_
_atom_site_aniso_label
_atom_site_aniso_U_11
_atom_site_aniso_U_22
_atom_site_aniso_U_33
_atom_site_aniso_U_23
_atom_site_aniso_U_13
_atom_site_aniso_U_12
U1 0.01464(3) 0.01639(4) 0.01734(4) 0.00176(3) 0.00361(2) 0.00301(2)
Al1 0.0221(3) 0.0174(3) 0.0215(3) 0.0017(3) 0.0044(3) 0.0042(2)
O1 0.0248(8) 0.0225(8) 0.0242(8) 0.0056(6) 0.0074(6) 0.0044(6)
C21 0.0195(10) 0.0227(10) 0.0233(11) 0.0055(9) 0.0044(8) 0.0011(8)
C12 0.0256(11) 0.0270(12) 0.0322(13) -0.0030(10) -0.0084(10) 0.0085(9)
C4 0.0196(10) 0.0266(11) 0.0220(11) 0.0018(9) 0.0081(8) 0.0055(8)
C15 0.0219(10) 0.0262(11) 0.0254(12) -0.0050(9) -0.0025(9) 0.0054(9)
C1 0.0166(9) 0.0284(11) 0.0202(10) 0.0027(9) 0.0042(8) 0.0064(8)
C3 0.0184(10) 0.0240(11) 0.0310(12) 0.0063(9) 0.0092(9) 0.0038(8)
C14 0.0224(11) 0.0234(11) 0.0302(13) -0.0012(9) 0.0002(9) -0.0029(9)
C11 0.0279(12) 0.0298(12) 0.0215(11) 0.0006(9) -0.0038(9) 0.0014(9)
C13 0.0151(10) 0.0343(13) 0.0318(13) -0.0069(10) -0.0003(9) 0.0005(9)
C2 0.0152(9) 0.0254(11) 0.0264(11) -0.0022(9) 0.0046(8) 0.0027(8)
C22 0.0251(11) 0.0259(11) 0.0232(11) 0.0054(9) 0.0058(9) 0.0059(9)
C35 0.0431(14) 0.0184(10) 0.0287(13) 0.0055(9) 0.0092(11) 0.0094(10)
C26 0.0259(11) 0.0228(11) 0.0275(12) 0.0065(9) 0.0043(9) 0.0030(9)
C5 0.0200(10) 0.0219(10) 0.0231(11) 0.0010(8) 0.0057(8) 0.0065(8)
C33 0.0300(12) 0.0182(10) 0.0314(13) -0.0038(9) 0.0026(10) 0.0047(9)
C32 0.0299(12) 0.0195(10) 0.0268(12) 0.0009(9) 0.0072(9) 0.0083(9)
C34 0.0335(13) 0.0156(10) 0.0387(14) -0.0005(9) 0.0128(11) 0.0030(9)
C6 0.0305(13) 0.0500(17) 0.0270(13) 0.0100(12) -0.0010(10) 0.0117(12)
C24 0.0254(11) 0.0369(14) 0.0274(12) 0.0135(11) 0.0042(9) 0.0014(10)
C31 0.0293(12) 0.0205(11) 0.0297(12) 0.0026(9) 0.0031(10) 0.0090(9)
C25 0.0312(12) 0.0259(12) 0.0350(14) 0.0137(10) 0.0059(10) 0.0041(10)
C27 0.0490(16) 0.0309(13) 0.0319(14) 0.0087(11) 0.0172(12) 0.0171(12)
C16 0.0518(19) 0.060(2) 0.0283(15) 0.0150(14) -0.0024(13) 0.0033(16)
C23 0.0267(12) 0.0333(13) 0.0263(12) 0.0063(10) 0.0087(9) 0.0074(10)
C20 0.0366(14) 0.0376(15) 0.0386(15) -0.0132(12) -0.0007(12) 0.0110(12)
C10 0.0348(13) 0.0237(12) 0.0393(15) 0.0012(10) 0.0085(11) 0.0110(10)
C8 0.0337(14) 0.0340(14) 0.0521(18) 0.0189(13) 0.0207(13) 0.0069(11)
C7 0.0234(12) 0.0364(14) 0.0462(17) -0.0107(12) 0.0013(11) -0.0005(10)
C9 0.0384(14) 0.0504(17) 0.0217(12) 0.0021(11) 0.0133(11) 0.0115(12)
C28 0.0385(15) 0.0512(18) 0.0328(15) 0.0210(13) 0.0094(12) 0.0053(13)
C17 0.0484(18) 0.0376(16) 0.058(2) -0.0045(14) -0.0236(15) 0.0232(14)
C38 0.0374(15) 0.0408(16) 0.0377(16) -0.0096(12) -0.0058(12) 0.0095(12)
C19 0.0474(18) 0.0337(15) 0.0511(19) 0.0095(14) -0.0012(14) -0.0139(13)
C37 0.0435(15) 0.0327(14) 0.0353(15) 0.0024(11) 0.0167(12) 0.0139(12)
C36 0.0345(15) 0.0453(17) 0.0467(18) -0.0002(14) -0.0018(13) 0.0179(13)
C29 0.0494(17) 0.0238(12) 0.0437(16) 0.0067(11) 0.0158(13) 0.0126(11)
C40 0.075(2) 0.0346(15) 0.0332(15) 0.0142(12) 0.0148(15) 0.0181(15)
C39 0.0423(16) 0.0259(13) 0.077(2) 0.0079(14) 0.0271(16) 0.0017(12)
C18 0.0212(13) 0.067(2) 0.058(2) -0.0129(17) 0.0150(13) -0.0012(13)

_geom_special_details            
; 
 All esds (except the esd in the dihedral angle between two l.s. planes) 
 are estimated using the full covariance matrix.  The cell esds are taken 
 into account individually in the estimation of esds in distances, angles 
 and torsion angles; correlations between esds in cell parameters are only 
 used when they are defined by crystal symmetry.  An approximate (isotropic) 
 treatment of cell esds is used for estimating esds involving l.s. planes. 
;

loop_
_geom_bond_atom_site_label_1
_geom_bond_atom_site_label_2
_geom_bond_distance
_geom_bond_site_symmetry_2
_geom_bond_publ_flag
U1 O1 2.1519(16) . ?
U1 C13 2.739(2) . ?
U1 C12 2.768(2) . ?
U1 C14 2.769(2) . ?
U1 C1 2.776(2) . ?
U1 C5 2.783(2) . ?
U1 C2 2.801(2) . ?
U1 C11 2.804(2) . ?
U1 C4 2.816(2) . ?
U1 C3 2.818(2) . ?
U1 C15 2.828(2) . ?
U1 H1 2.33(3) . ?
U1 H2 2.22(3) . ?
U1 H3 2.25(3) . ?
Al1 C34 2.226(2) . ?
Al1 C33 2.234(2) . ?
Al1 C35 2.256(2) . ?
Al1 C32 2.259(2) . ?
Al1 C31 2.276(2) . ?
Al1 H1 1.57(3) . ?
Al1 H2 1.54(3) . ?
Al1 H3 1.59(3) . ?
O1 C21 1.351(3) . ?
C21 C22 1.405(3) . ?
C21 C26 1.409(3) . ?
C12 C13 1.409(4) . ?
C12 C11 1.410(4) . ?
C12 C17 1.508(4) . ?
C4 C3 1.414(3) . ?
C4 C5 1.418(3) . ?
C4 C9 1.500(3) . ?
C15 C14 1.409(4) . ?
C15 C11 1.420(4) . ?
C15 C20 1.505(3) . ?
C1 C2 1.409(3) . ?
C1 C5 1.416(3) . ?
C1 C6 1.499(3) . ?
C3 C2 1.414(3) . ?
C3 C8 1.508(3) . ?
C14 C13 1.414(4) . ?
C14 C19 1.508(4) . ?
C11 C16 1.502(4) . ?
C13 C18 1.507(4) . ?
C2 C7 1.509(3) . ?
C22 C23 1.390(3) . ?
C22 C27 1.499(3) . ?
C35 C31 1.415(4) . ?
C35 C34 1.426(4) . ?
C35 C40 1.500(4) . ?
C26 C25 1.393(4) . ?
C26 C29 1.502(4) . ?
C5 C10 1.506(3) . ?
C33 C32 1.420(3) . ?
C33 C34 1.423(4) . ?
C33 C38 1.496(4) . ?
C32 C31 1.424(3) . ?
C32 C37 1.496(4) . ?
C34 C39 1.501(4) . ?
C6 H6A 0.9800 . ?
C6 H6B 0.9800 . ?
C6 H6C 0.9800 . ?
C24 C25 1.385(4) . ?
C24 C23 1.387(4) . ?
C24 C28 1.509(4) . ?
C31 C36 1.501(4) . ?
C25 H25 0.9500 . ?
C27 H27A 0.9800 . ?
C27 H27B 0.9800 . ?
C27 H27C 0.9800 . ?
C16 H16A 0.9800 . ?
C16 H16B 0.9800 . ?
C16 H16C 0.9800 . ?
C23 H23 0.9500 . ?
C20 H20A 0.9800 . ?
C20 H20B 0.9800 . ?
C20 H20C 0.9800 . ?
C10 H10A 0.9800 . ?
C10 H10B 0.9800 . ?
C10 H10C 0.9800 . ?
C8 H8A 0.9800 . ?
C8 H8B 0.9800 . ?
C8 H8C 0.9800 . ?
C7 H7A 0.9800 . ?
C7 H7B 0.9800 . ?
C7 H7C 0.9800 . ?
C9 H9A 0.9800 . ?
C9 H9B 0.9800 . ?
C9 H9C 0.9800 . ?
C28 H28A 0.9800 . ?
C28 H28B 0.9800 . ?
C28 H28C 0.9800 . ?
C17 H17A 0.9800 . ?
C17 H17B 0.9800 . ?
C17 H17C 0.9800 . ?
C38 H38A 0.9800 . ?
C38 H38B 0.9800 . ?
C38 H38C 0.9800 . ?
C19 H19A 0.9800 . ?
C19 H19B 0.9800 . ?
C19 H19C 0.9800 . ?
C37 H37A 0.9800 . ?
C37 H37B 0.9800 . ?
C37 H37C 0.9800 . ?
C36 H36A 0.9800 . ?
C36 H36B 0.9800 . ?
C36 H36C 0.9800 . ?
C29 H29A 0.9800 . ?
C29 H29B 0.9800 . ?
C29 H29C 0.9800 . ?
C40 H40A 0.9800 . ?
C40 H40B 0.9800 . ?
C40 H40C 0.9800 . ?
C39 H39A 0.9800 . ?
C39 H39B 0.9800 . ?
C39 H39C 0.9800 . ?
C18 H18A 0.9800 . ?
C18 H18B 0.9800 . ?
C18 H18C 0.9800 . ?

loop_
_geom_angle_atom_site_label_1
_geom_angle_atom_site_label_2
_geom_angle_atom_site_label_3
_geom_angle
_geom_angle_site_symmetry_1
_geom_angle_site_symmetry_3
_geom_angle_publ_flag
O1 U1 C13 84.31(7) . . ?
O1 U1 C12 113.15(7) . . ?
C13 U1 C12 29.64(8) . . ?
O1 U1 C14 80.49(7) . . ?
C13 U1 C14 29.75(7) . . ?
C12 U1 C14 48.60(8) . . ?
O1 U1 C1 79.14(6) . . ?
C13 U1 C1 150.85(8) . . ?
C12 U1 C1 159.58(7) . . ?
C14 U1 C1 122.68(7) . . ?
O1 U1 C5 92.61(6) . . ?
C13 U1 C5 129.55(7) . . ?
C12 U1 C5 130.42(7) . . ?
C14 U1 C5 100.01(7) . . ?
C1 U1 C5 29.52(6) . . ?
O1 U1 C2 98.65(7) . . ?
C13 U1 C2 176.33(7) . . ?
C12 U1 C2 147.85(8) . . ?
C14 U1 C2 148.44(7) . . ?
C1 U1 C2 29.25(7) . . ?
C5 U1 C2 48.42(7) . . ?
O1 U1 C11 128.42(7) . . ?
C13 U1 C11 48.76(8) . . ?
C12 U1 C11 29.32(8) . . ?
C14 U1 C11 48.42(8) . . ?
C1 U1 C11 130.30(7) . . ?
C5 U1 C11 101.65(7) . . ?
C2 U1 C11 127.66(7) . . ?
O1 U1 C4 121.81(6) . . ?
C13 U1 C4 128.45(7) . . ?
C12 U1 C4 112.68(8) . . ?
C14 U1 C4 105.63(7) . . ?
C1 U1 C4 48.26(7) . . ?
C5 U1 C4 29.33(7) . . ?
C2 U1 C4 48.06(7) . . ?
C11 U1 C4 84.24(7) . . ?
O1 U1 C3 126.14(7) . . ?
C13 U1 C3 147.36(8) . . ?
C12 U1 C3 120.46(8) . . ?
C14 U1 C3 133.15(7) . . ?
C1 U1 C3 48.19(7) . . ?
C5 U1 C3 48.31(7) . . ?
C2 U1 C3 29.14(7) . . ?
C11 U1 C3 98.66(7) . . ?
C4 U1 C3 29.08(7) . . ?
O1 U1 C15 106.09(7) . . ?
C13 U1 C15 48.53(7) . . ?
C12 U1 C15 48.18(7) . . ?
C14 U1 C15 29.14(7) . . ?
C1 U1 C15 113.99(7) . . ?
C5 U1 C15 85.11(7) . . ?
C2 U1 C15 128.16(7) . . ?
C11 U1 C15 29.21(7) . . ?
C4 U1 C15 80.36(7) . . ?
C3 U1 C15 105.26(7) . . ?
O1 U1 H1 84.5(7) . . ?
C13 U1 H1 67.0(6) . . ?
C12 U1 H1 65.5(6) . . ?
C14 U1 H1 96.1(7) . . ?
C1 U1 H1 133.9(7) . . ?
C5 U1 H1 162.9(7) . . ?
C2 U1 H1 115.3(7) . . ?
C11 U1 H1 93.2(6) . . ?
C4 U1 H1 147.9(7) . . ?
C3 U1 H1 121.5(7) . . ?
C15 U1 H1 111.9(6) . . ?
O1 U1 H2 133.4(7) . . ?
C13 U1 H2 98.1(7) . . ?
C12 U1 H2 73.5(7) . . ?
C14 U1 H2 122.0(7) . . ?
C1 U1 H2 110.7(7) . . ?
C5 U1 H2 118.7(7) . . ?
C2 U1 H2 81.5(7) . . ?
C11 U1 H2 80.9(7) . . ?
C4 U1 H2 92.9(7) . . ?
C3 U1 H2 70.5(7) . . ?
C15 U1 H2 110.0(7) . . ?
H1 U1 H2 55.3(9) . . ?
O1 U1 H3 82.9(7) . . ?
C13 U1 H3 120.4(7) . . ?
C12 U1 H3 115.5(7) . . ?
C14 U1 H3 147.1(7) . . ?
C1 U1 H3 81.2(7) . . ?
C5 U1 H3 109.0(7) . . ?
C2 U1 H3 62.3(7) . . ?
C11 U1 H3 134.9(7) . . ?
C4 U1 H3 107.3(7) . . ?
C3 U1 H3 79.2(7) . . ?
C15 U1 H3 163.2(7) . . ?
H1 U1 H3 54.0(9) . . ?
H2 U1 H3 55.7(9) . . ?
C34 Al1 C33 37.21(10) . . ?
C34 Al1 C35 37.09(10) . . ?
C33 Al1 C35 61.74(10) . . ?
C34 Al1 C32 61.67(9) . . ?
C33 Al1 C32 36.85(9) . . ?
C35 Al1 C32 61.24(9) . . ?
C34 Al1 C31 61.36(9) . . ?
C33 Al1 C31 61.34(9) . . ?
C35 Al1 C31 36.37(9) . . ?
C32 Al1 C31 36.61(9) . . ?
C34 Al1 H1 162.1(10) . . ?
C33 Al1 H1 134.9(10) . . ?
C35 Al1 H1 128.5(10) . . ?
C32 Al1 H1 103.5(10) . . ?
C31 Al1 H1 100.8(10) . . ?
C34 Al1 H2 105.2(10) . . ?
C33 Al1 H2 139.2(10) . . ?
C35 Al1 H2 98.3(10) . . ?
C32 Al1 H2 159.1(10) . . ?
C31 Al1 H2 123.8(10) . . ?
H1 Al1 H2 85.8(14) . . ?
C34 Al1 H3 112.1(10) . . ?
C33 Al1 H3 96.5(10) . . ?
C35 Al1 H3 148.7(10) . . ?
C32 Al1 H3 115.6(10) . . ?
C31 Al1 H3 152.2(10) . . ?
H1 Al1 H3 82.7(13) . . ?
H2 Al1 H3 83.8(14) . . ?
C21 O1 U1 175.09(15) . . ?
O1 C21 C22 119.5(2) . . ?
O1 C21 C26 121.2(2) . . ?
C22 C21 C26 119.3(2) . . ?
C13 C12 C11 108.6(2) . . ?
C13 C12 C17 125.5(3) . . ?
C11 C12 C17 125.3(3) . . ?
C13 C12 U1 74.04(13) . . ?
C11 C12 U1 76.78(14) . . ?
C17 C12 U1 122.65(17) . . ?
C3 C4 C5 108.1(2) . . ?
C3 C4 C9 123.8(2) . . ?
C5 C4 C9 125.9(2) . . ?
C3 C4 U1 75.53(13) . . ?
C5 C4 U1 74.04(12) . . ?
C9 C4 U1 129.76(16) . . ?
C14 C15 C11 107.8(2) . . ?
C14 C15 C20 123.6(2) . . ?
C11 C15 C20 127.0(2) . . ?
C14 C15 U1 73.08(13) . . ?
C11 C15 U1 74.46(13) . . ?
C20 C15 U1 129.47(16) . . ?
C2 C1 C5 108.3(2) . . ?
C2 C1 C6 124.4(2) . . ?
C5 C1 C6 126.8(2) . . ?
C2 C1 U1 76.35(13) . . ?
C5 C1 U1 75.51(12) . . ?
C6 C1 U1 120.63(15) . . ?
C2 C3 C4 108.0(2) . . ?
C2 C3 C8 126.8(2) . . ?
C4 C3 C8 124.5(2) . . ?
C2 C3 U1 74.76(13) . . ?
C4 C3 U1 75.39(13) . . ?
C8 C3 U1 123.65(16) . . ?
C15 C14 C13 108.4(2) . . ?
C15 C14 C19 125.8(2) . . ?
C13 C14 C19 125.2(3) . . ?
C15 C14 U1 77.78(13) . . ?
C13 C14 U1 73.96(13) . . ?
C19 C14 U1 121.53(17) . . ?
C12 C11 C15 107.6(2) . . ?
C12 C11 C16 124.5(3) . . ?
C15 C11 C16 127.4(3) . . ?
C12 C11 U1 73.90(14) . . ?
C15 C11 U1 76.34(13) . . ?
C16 C11 U1 121.81(18) . . ?
C12 C13 C14 107.6(2) . . ?
C12 C13 C18 127.4(3) . . ?
C14 C13 C18 124.7(3) . . ?
C12 C13 U1 76.31(13) . . ?
C14 C13 U1 76.29(13) . . ?
C18 C13 U1 118.50(17) . . ?
C1 C2 C3 108.1(2) . . ?
C1 C2 C7 123.7(2) . . ?
C3 C2 C7 127.1(2) . . ?
C1 C2 U1 74.40(12) . . ?
C3 C2 U1 76.10(13) . . ?
C7 C2 U1 125.09(15) . . ?
C23 C22 C21 119.2(2) . . ?
C23 C22 C27 120.1(2) . . ?
C21 C22 C27 120.6(2) . . ?
C31 C35 C34 108.0(2) . . ?
C31 C35 C40 127.0(3) . . ?
C34 C35 C40 125.0(3) . . ?
C31 C35 Al1 72.57(14) . . ?
C34 C35 Al1 70.29(14) . . ?
C40 C35 Al1 122.52(18) . . ?
C25 C26 C21 118.8(2) . . ?
C25 C26 C29 119.1(2) . . ?
C21 C26 C29 122.2(2) . . ?
C1 C5 C4 107.6(2) . . ?
C1 C5 C10 125.6(2) . . ?
C4 C5 C10 125.6(2) . . ?
C1 C5 U1 74.97(12) . . ?
C4 C5 U1 76.64(12) . . ?
C10 C5 U1 124.38(16) . . ?
C32 C33 C34 107.9(2) . . ?
C32 C33 C38 126.1(3) . . ?
C34 C33 C38 126.0(2) . . ?
C32 C33 Al1 72.50(13) . . ?
C34 C33 Al1 71.06(14) . . ?
C38 C33 Al1 122.94(18) . . ?
C33 C32 C31 108.0(2) . . ?
C33 C32 C37 126.2(2) . . ?
C31 C32 C37 125.6(2) . . ?
C33 C32 Al1 70.65(13) . . ?
C31 C32 Al1 72.36(13) . . ?
C37 C32 Al1 126.64(17) . . ?
C33 C34 C35 108.0(2) . . ?
C33 C34 C39 125.9(3) . . ?
C35 C34 C39 125.9(3) . . ?
C33 C34 Al1 71.73(14) . . ?
C35 C34 Al1 72.63(14) . . ?
C39 C34 Al1 125.41(18) . . ?
C1 C6 H6A 109.5 . . ?
C1 C6 H6B 109.5 . . ?
H6A C6 H6B 109.5 . . ?
C1 C6 H6C 109.5 . . ?
H6A C6 H6C 109.5 . . ?
H6B C6 H6C 109.5 . . ?
C25 C24 C23 117.1(2) . . ?
C25 C24 C28 121.9(2) . . ?
C23 C24 C28 121.0(3) . . ?
C35 C31 C32 108.2(2) . . ?
C35 C31 C36 127.3(2) . . ?
C32 C31 C36 124.4(2) . . ?
C35 C31 Al1 71.06(14) . . ?
C32 C31 Al1 71.03(13) . . ?
C36 C31 Al1 126.29(18) . . ?
C24 C25 C26 122.9(2) . . ?
C24 C25 H25 118.5 . . ?
C26 C25 H25 118.5 . . ?
C22 C27 H27A 109.5 . . ?
C22 C27 H27B 109.5 . . ?
H27A C27 H27B 109.5 . . ?
C22 C27 H27C 109.5 . . ?
H27A C27 H27C 109.5 . . ?
H27B C27 H27C 109.5 . . ?
C11 C16 H16A 109.5 . . ?
C11 C16 H16B 109.5 . . ?
H16A C16 H16B 109.5 . . ?
C11 C16 H16C 109.5 . . ?
H16A C16 H16C 109.5 . . ?
H16B C16 H16C 109.5 . . ?
C24 C23 C22 122.6(2) . . ?
C24 C23 H23 118.7 . . ?
C22 C23 H23 118.7 . . ?
C15 C20 H20A 109.5 . . ?
C15 C20 H20B 109.5 . . ?
H20A C20 H20B 109.5 . . ?
C15 C20 H20C 109.5 . . ?
H20A C20 H20C 109.5 . . ?
H20B C20 H20C 109.5 . . ?
C5 C10 H10A 109.5 . . ?
C5 C10 H10B 109.5 . . ?
H10A C10 H10B 109.5 . . ?
C5 C10 H10C 109.5 . . ?
H10A C10 H10C 109.5 . . ?
H10B C10 H10C 109.5 . . ?
C3 C8 H8A 109.5 . . ?
C3 C8 H8B 109.5 . . ?
H8A C8 H8B 109.5 . . ?
C3 C8 H8C 109.5 . . ?
H8A C8 H8C 109.5 . . ?
H8B C8 H8C 109.5 . . ?
C2 C7 H7A 109.5 . . ?
C2 C7 H7B 109.5 . . ?
H7A C7 H7B 109.5 . . ?
C2 C7 H7C 109.5 . . ?
H7A C7 H7C 109.5 . . ?
H7B C7 H7C 109.5 . . ?
C4 C9 H9A 109.5 . . ?
C4 C9 H9B 109.5 . . ?
H9A C9 H9B 109.5 . . ?
C4 C9 H9C 109.5 . . ?
H9A C9 H9C 109.5 . . ?
H9B C9 H9C 109.5 . . ?
C24 C28 H28A 109.5 . . ?
C24 C28 H28B 109.5 . . ?
H28A C28 H28B 109.5 . . ?
C24 C28 H28C 109.5 . . ?
H28A C28 H28C 109.5 . . ?
H28B C28 H28C 109.5 . . ?
C12 C17 H17A 109.5 . . ?
C12 C17 H17B 109.5 . . ?
H17A C17 H17B 109.5 . . ?
C12 C17 H17C 109.5 . . ?
H17A C17 H17C 109.5 . . ?
H17B C17 H17C 109.5 . . ?
C33 C38 H38A 109.5 . . ?
C33 C38 H38B 109.5 . . ?
H38A C38 H38B 109.5 . . ?
C33 C38 H38C 109.5 . . ?
H38A C38 H38C 109.5 . . ?
H38B C38 H38C 109.5 . . ?
C14 C19 H19A 109.5 . . ?
C14 C19 H19B 109.5 . . ?
H19A C19 H19B 109.5 . . ?
C14 C19 H19C 109.5 . . ?
H19A C19 H19C 109.5 . . ?
H19B C19 H19C 109.5 . . ?
C32 C37 H37A 109.5 . . ?
C32 C37 H37B 109.5 . . ?
H37A C37 H37B 109.5 . . ?
C32 C37 H37C 109.5 . . ?
H37A C37 H37C 109.5 . . ?
H37B C37 H37C 109.5 . . ?
C31 C36 H36A 109.5 . . ?
C31 C36 H36B 109.5 . . ?
H36A C36 H36B 109.5 . . ?
C31 C36 H36C 109.5 . . ?
H36A C36 H36C 109.5 . . ?
H36B C36 H36C 109.5 . . ?
C26 C29 H29A 109.5 . . ?
C26 C29 H29B 109.5 . . ?
H29A C29 H29B 109.5 . . ?
C26 C29 H29C 109.5 . . ?
H29A C29 H29C 109.5 . . ?
H29B C29 H29C 109.5 . . ?
C35 C40 H40A 109.5 . . ?
C35 C40 H40B 109.5 . . ?
H40A C40 H40B 109.5 . . ?
C35 C40 H40C 109.5 . . ?
H40A C40 H40C 109.5 . . ?
H40B C40 H40C 109.5 . . ?
C34 C39 H39A 109.5 . . ?
C34 C39 H39B 109.5 . . ?
H39A C39 H39B 109.5 . . ?
C34 C39 H39C 109.5 . . ?
H39A C39 H39C 109.5 . . ?
H39B C39 H39C 109.5 . . ?
C13 C18 H18A 109.5 . . ?
C13 C18 H18B 109.5 . . ?
H18A C18 H18B 109.5 . . ?
C13 C18 H18C 109.5 . . ?
H18A C18 H18C 109.5 . . ?
H18B C18 H18C 109.5 . . ?

_refine_diff_density_max         2.180
_refine_diff_density_min         -1.272
_refine_diff_density_rms         0.123

_shelx_res_file                  
; 
TITL s1_a.res in P-1 
    s1.res 
    created by SHELXL-2017/1 at 12:47:13 on 02-Aug-2022 
REM Old TITL s1_a.res in P-1 
REM SHELXT solution in P-1 
REM R1 0.105, Rweak 0.074, Alpha 0.079, Orientation as input 
REM Formula found by SHELXT: C44 N17 U 
CELL 0.71073 9.607 11.8205 16.2324 96.772 97.569 99.253 
ZERR 2 0.0004 0.0005 0.0006 0.002 0.002 0.002 
LATT 1 
SFAC C H O Al U 
UNIT 78 118 2 2 2 
  
L.S. 10 
PLAN  20 
SIZE 0.05 0.15 0.02 
TEMP -100.15 
FREE U1 Al1 
BOND $H 
list 4 
fmap 2 
acta 
OMIT 0 1 1 
OMIT 0 -1 1 
OMIT -1 0 1 
OMIT 0 0 2 
OMIT 1 0 1 
OMIT -3 0 3 
REM <olex2.extras> 
REM <HklSrc "%.\\s1.hkl"> 
REM </olex2.extras> 
  
WGHT    0.015500    2.182400 
FVAR       0.12115 
U1    5    0.314030    0.275858    0.212664    11.00000    0.01464    0.01639 = 
         0.01734    0.00176    0.00361    0.00301 
AL1   4    0.290461    0.515548    0.262821    11.00000    0.02208    0.01735 = 
         0.02153    0.00171    0.00435    0.00416 
H1    2    0.172478    0.405968    0.258725    11.00000   -1.20000 
H2    2    0.325678    0.454334    0.181159    11.00000   -1.20000 
H3    2    0.389489    0.437546    0.306467    11.00000   -1.20000 
O1    3    0.273357    0.199018    0.322865    11.00000    0.02480    0.02255 = 
         0.02420    0.00559    0.00739    0.00441 
C21   1    0.242452    0.158561    0.393985    11.00000    0.01954    0.02267 = 
         0.02334    0.00554    0.00441    0.00109 
C12   1    0.068126    0.275068    0.102384    11.00000    0.02560    0.02703 = 
         0.03221   -0.00301   -0.00838    0.00845 
C4    1    0.545315    0.236557    0.129849    11.00000    0.01960    0.02662 = 
         0.02197    0.00181    0.00811    0.00547 
C15   1    0.166901    0.114155    0.073942    11.00000    0.02187    0.02620 = 
         0.02535   -0.00501   -0.00248    0.00539 
C1    1    0.583764    0.235801    0.271815    11.00000    0.01658    0.02837 = 
         0.02015    0.00272    0.00417    0.00641 
C3    1    0.584467    0.352717    0.169360    11.00000    0.01844    0.02402 = 
         0.03097    0.00634    0.00919    0.00379 
C14   1    0.090141    0.099012    0.141260    11.00000    0.02236    0.02345 = 
         0.03018   -0.00120    0.00017   -0.00292 
C11   1    0.155612    0.224873    0.050760    11.00000    0.02788    0.02983 = 
         0.02153    0.00061   -0.00385    0.00139 
C13   1    0.028459    0.198303    0.158832    11.00000    0.01513    0.03431 = 
         0.03183   -0.00690   -0.00031    0.00045 
C2    1    0.608967    0.351869    0.257069    11.00000    0.01523    0.02541 = 
         0.02642   -0.00222    0.00462    0.00266 
C22   1    0.187476    0.228301    0.453319    11.00000    0.02509    0.02593 = 
         0.02320    0.00537    0.00579    0.00587 
C35   1    0.267358    0.687083    0.219620    11.00000    0.04314    0.01838 = 
         0.02873    0.00552    0.00917    0.00938 
C26   1    0.265557    0.048002    0.410136    11.00000    0.02589    0.02275 = 
         0.02749    0.00655    0.00432    0.00296 
C5    1    0.543682    0.163798    0.193308    11.00000    0.01995    0.02193 = 
         0.02307    0.00098    0.00568    0.00653 
C33   1    0.371450    0.676879    0.354167    11.00000    0.03004    0.01819 = 
         0.03141   -0.00384    0.00264    0.00472 
C32   1    0.220959    0.651317    0.350449    11.00000    0.02991    0.01949 = 
         0.02684    0.00088    0.00719    0.00832 
C34   1    0.400455    0.698485    0.273166    11.00000    0.03351    0.01558 = 
         0.03868   -0.00047    0.01282    0.00304 
C6    1    0.614174    0.197468    0.356145    11.00000    0.03053    0.05000 = 
         0.02704    0.01000   -0.00101    0.01174 
AFIX 137 
H6A   2    0.550888    0.226467    0.393043    11.00000   -1.50000 
H6B   2    0.713761    0.228202    0.380781    11.00000   -1.50000 
H6C   2    0.597750    0.112681    0.349732    11.00000   -1.50000 
AFIX   0 
C24   1    0.175629    0.077222    0.543396    11.00000    0.02540    0.03690 = 
         0.02740    0.01353    0.00419    0.00136 
C31   1    0.157028    0.658141    0.267297    11.00000    0.02927    0.02049 = 
         0.02974    0.00264    0.00314    0.00900 
C25   1    0.231917    0.010683    0.484561    11.00000    0.03116    0.02588 = 
         0.03498    0.01370    0.00588    0.00411 
AFIX  43 
H25   2    0.248308   -0.063684    0.495439    11.00000   -1.20000 
AFIX   0 
C27   1    0.168911    0.348727    0.440148    11.00000    0.04895    0.03088 = 
         0.03193    0.00873    0.01719    0.01715 
AFIX 137 
H27A  2    0.260118    0.393021    0.431834    11.00000   -1.50000 
H27B  2    0.137006    0.386552    0.489519    11.00000   -1.50000 
H27C  2    0.097472    0.345335    0.390480    11.00000   -1.50000 
AFIX   0 
C16   1    0.208625    0.275445   -0.022380    11.00000    0.05181    0.05961 = 
         0.02829    0.01496   -0.00236    0.00328 
AFIX 137 
H16A  2    0.273566    0.349164   -0.002089    11.00000   -1.50000 
H16B  2    0.127450    0.288623   -0.061094    11.00000   -1.50000 
H16C  2    0.259456    0.221550   -0.051687    11.00000   -1.50000 
AFIX   0 
C23   1    0.154946    0.185974    0.526143    11.00000    0.02674    0.03333 = 
         0.02634    0.00630    0.00867    0.00742 
AFIX  43 
H23   2    0.117013    0.233464    0.565692    11.00000   -1.20000 
AFIX   0 
C20   1    0.217959    0.017330    0.024445    11.00000    0.03662    0.03759 = 
         0.03860   -0.01323   -0.00069    0.01104 
AFIX 137 
H20A  2    0.267488    0.047598   -0.019585    11.00000   -1.50000 
H20B  2    0.136013   -0.042609   -0.001283    11.00000   -1.50000 
H20C  2    0.283633   -0.016068    0.061963    11.00000   -1.50000 
AFIX   0 
C10   1    0.533132    0.034244    0.179347    11.00000    0.03476    0.02373 = 
         0.03926    0.00119    0.00854    0.01104 
AFIX 137 
H10A  2    0.436003   -0.003113    0.183380    11.00000   -1.50000 
H10B  2    0.600984    0.011460    0.222098    11.00000   -1.50000 
H10C  2    0.555544    0.010100    0.123478    11.00000   -1.50000 
AFIX   0 
C8    1    0.617405    0.455478    0.123757    11.00000    0.03372    0.03404 = 
         0.05209    0.01886    0.02074    0.00688 
AFIX 137 
H8A   2    0.542869    0.450191    0.075326    11.00000   -1.50000 
H8B   2    0.709936    0.456042    0.104454    11.00000   -1.50000 
H8C   2    0.620817    0.526986    0.161851    11.00000   -1.50000 
AFIX   0 
C7    1    0.678972    0.452135    0.323742    11.00000    0.02339    0.03636 = 
         0.04618   -0.01066    0.00126   -0.00051 
AFIX 137 
H7A   2    0.666779    0.525107    0.303095    11.00000   -1.50000 
H7B   2    0.780977    0.450093    0.336967    11.00000   -1.50000 
H7C   2    0.634617    0.446311    0.374459    11.00000   -1.50000 
AFIX   0 
C9    1    0.548036    0.199168    0.038583    11.00000    0.03841    0.05042 = 
         0.02165    0.00205    0.01333    0.01147 
AFIX 137 
H9A   2    0.496609    0.119379    0.022312    11.00000   -1.50000 
H9B   2    0.647178    0.203326    0.028912    11.00000   -1.50000 
H9C   2    0.502098    0.250372    0.004901    11.00000   -1.50000 
AFIX   0 
C28   1    0.135330    0.033163    0.622113    11.00000    0.03846    0.05122 = 
         0.03276    0.02102    0.00942    0.00526 
AFIX 137 
H28A  2    0.060779   -0.036037    0.606899    11.00000   -1.50000 
H28B  2    0.099623    0.093272    0.655964    11.00000   -1.50000 
H28C  2    0.219410    0.013637    0.654608    11.00000   -1.50000 
AFIX   0 
C17   1    0.008770    0.383497    0.090134    11.00000    0.04838    0.03758 = 
         0.05844   -0.00450   -0.02359    0.02322 
AFIX 137 
H17A  2   -0.017279    0.416260    0.143074    11.00000   -1.50000 
H17B  2   -0.076052    0.364617    0.046894    11.00000   -1.50000 
H17C  2    0.081056    0.440101    0.072471    11.00000   -1.50000 
AFIX   0 
C38   1    0.480385    0.682379    0.430138    11.00000    0.03736    0.04083 = 
         0.03767   -0.00965   -0.00576    0.00951 
AFIX 137 
H38A  2    0.441369    0.630800    0.467785    11.00000   -1.50000 
H38B  2    0.504844    0.761961    0.459448    11.00000   -1.50000 
H38C  2    0.566279    0.657979    0.412931    11.00000   -1.50000 
AFIX   0 
C19   1    0.059990   -0.011003    0.179358    11.00000    0.04743    0.03367 = 
         0.05107    0.00954   -0.00125   -0.01394 
AFIX 137 
H19A  2    0.137185   -0.054992    0.173485    11.00000   -1.50000 
H19B  2   -0.030596   -0.057739    0.150344    11.00000   -1.50000 
H19C  2    0.053782    0.008213    0.239009    11.00000   -1.50000 
AFIX   0 
C37   1    0.142477    0.631050    0.422613    11.00000    0.04354    0.03274 = 
         0.03534    0.00237    0.01671    0.01394 
AFIX 137 
H37A  2    0.054231    0.574849    0.402744    11.00000   -1.50000 
H37B  2    0.119192    0.704214    0.447086    11.00000   -1.50000 
H37C  2    0.202607    0.600812    0.465275    11.00000   -1.50000 
AFIX   0 
C36   1   -0.000851    0.643399    0.239086    11.00000    0.03449    0.04531 = 
         0.04665   -0.00016   -0.00184    0.01789 
AFIX 137 
H36A  2   -0.036316    0.710899    0.263695    11.00000   -1.50000 
H36B  2   -0.049200    0.573380    0.257433    11.00000   -1.50000 
H36C  2   -0.020096    0.636293    0.177715    11.00000   -1.50000 
AFIX   0 
C29   1    0.323652   -0.031217    0.349384    11.00000    0.04945    0.02385 = 
         0.04365    0.00668    0.01578    0.01256 
AFIX 137 
H29A  2    0.339235    0.006001    0.299709    11.00000   -1.50000 
H29B  2    0.255255   -0.103895    0.332508    11.00000   -1.50000 
H29C  2    0.414370   -0.047442    0.376296    11.00000   -1.50000 
AFIX   0 
C40   1    0.250599    0.702926    0.128707    11.00000    0.07510    0.03460 = 
         0.03315    0.01424    0.01480    0.01806 
AFIX 137 
H40A  2    0.287702    0.641936    0.096663    11.00000   -1.50000 
H40B  2    0.303830    0.778786    0.122814    11.00000   -1.50000 
H40C  2    0.149320    0.698403    0.107263    11.00000   -1.50000 
AFIX   0 
C39   1    0.545149    0.736904    0.250146    11.00000    0.04234    0.02593 = 
         0.07670    0.00785    0.02708    0.00170 
AFIX 137 
H39A  2    0.616381    0.704294    0.284352    11.00000   -1.50000 
H39B  2    0.569317    0.821631    0.260451    11.00000   -1.50000 
H39C  2    0.544241    0.709877    0.190602    11.00000   -1.50000 
AFIX   0 
C18   1   -0.073573    0.210837    0.220916    11.00000    0.02118    0.06702 = 
         0.05804   -0.01293    0.01500   -0.00117 
AFIX 137 
H18A  2   -0.038025    0.182884    0.272768    11.00000   -1.50000 
H18B  2   -0.167694    0.165242    0.196978    11.00000   -1.50000 
H18C  2   -0.081366    0.292539    0.233383    11.00000   -1.50000 
AFIX   0 
HKLF 4 
  
  
  
  
REM  s1_a.res in P-1 
REM R1 =  0.0259 for   11568 Fo > 4sig(Fo)  and  0.0364 for all   13183 data 
REM    406 parameters refined using      0 restraints 
  
END 
  
WGHT      0.0155      2.1824 
  
REM Highest difference peak  2.180,  deepest hole -1.272,  1-sigma level  0.123 
Q1    1   0.0617  0.1732  0.3588  11.00000  0.05    2.18 
Q2    1   0.3167  0.2214  0.1989  11.00000  0.05    2.13 
Q3    1   0.3165  0.2981  0.1744  11.00000  0.05    1.55 
Q4    1   0.3830  0.2639  0.2699  11.00000  0.05    0.95 
Q5    1   0.4143  0.3328  0.2396  11.00000  0.05    0.91 
Q6    1   0.3153  0.2338  0.2707  11.00000  0.05    0.90 
Q7    1   0.2445  0.2024  0.1919  11.00000  0.05    0.86 
Q8    1   0.2753  0.2760  0.2200  11.00000  0.05    0.78 
Q9    1   0.2387  0.2720  0.1560  11.00000  0.05    0.77 
Q10   1   0.3796  0.2214  0.2388  11.00000  0.05    0.76 
Q11   1   0.3421  0.3204  0.2784  11.00000  0.05    0.72 
Q12   1   0.2092  0.2929  0.1852  11.00000  0.05    0.66 
Q13   1   0.2865  0.4360  0.2432  11.00000  0.05    0.66 
Q14   1   0.3913  0.2634  0.1873  11.00000  0.05    0.61 
Q15   1   0.4242  0.2576  0.2364  11.00000  0.05    0.59 
Q16   1   0.5411  0.3634  0.0414  11.00000  0.05    0.58 
Q17   1   0.2141  0.2236  0.4070  11.00000  0.05    0.56 
Q18   1   0.2821  0.3555  0.2167  11.00000  0.05    0.55 
Q19   1   0.0906 -0.0628  0.3037  11.00000  0.05    0.54 
Q20   1   0.1026  0.2258  0.4044  11.00000  0.05    0.54 
;
_shelx_res_checksum              64636

_exptl_crystal_recrystallization_method 
'Re-crystallisation from solvent: Pentane'
_chemical_properties_physical    Air-sensitive,Heat-sensitive,Radioactive
####################################################################### 
# 
# This file contains crystal structure data downloaded from the 
# Cambridge Structural Database (CSD) hosted by the Cambridge 
# Crystallographic Data Centre (CCDC).
# 
# Full information about CCDC data access policies and citation 
# guidelines are available at http://www.ccdc.cam.ac.uk/access/V1 
# 
# Audit and citation data items may have been added by the CCDC. 
# Please retain this information to preserve the provenance of 
# this file and to allow appropriate attribution of the data. 
# 
#######################################################################

data_7
_database_code_depnum_ccdc_archive 'CCDC 2264165'
loop_
_audit_author_name
_audit_author_address
'Steven Kelley'
;University of Missouri
United States of America
;
_audit_update_record             
;
2023-05-19 deposited with the CCDC.	2023-10-23 downloaded from the CCDC.
;
_audit_creation_date             2021-09-24
_audit_creation_method           
;
Olex2 1.2
(compiled 2018.05.29 svn.r3508 for OlexSys, GUI svn.r5506)
;
_shelx_SHELXL_version_number     2017/1
_chemical_name_common            ?
_chemical_name_systematic        ?
_chemical_formula_moiety         'C29 H41 I O U'
_chemical_formula_sum            'C29 H41 I O U'
_chemical_formula_weight         770.55
_chemical_melting_point          ?
loop_
_atom_type_symbol
_atom_type_description
_atom_type_scat_dispersion_real
_atom_type_scat_dispersion_imag
_atom_type_scat_source
C C 0.0033 0.0016 'International Tables Vol C Tables 4.2.6.8 and 6.1.1.4'
H H 0.0000 0.0000 'International Tables Vol C Tables 4.2.6.8 and 6.1.1.4'
O O 0.0106 0.0060 'International Tables Vol C Tables 4.2.6.8 and 6.1.1.4'
I I -0.4742 1.8119 'International Tables Vol C Tables 4.2.6.8 and 6.1.1.4'
U U -9.6767 9.6646 'International Tables Vol C Tables 4.2.6.8 and 6.1.1.4'

_shelx_space_group_comment       
;
The symmetry employed for this shelxl refinement is uniquely defined
by the following loop, which should always be used as a source of
symmetry information in preference to the above space-group names.
They are only intended as comments.
;
_space_group_crystal_system      monoclinic
_space_group_IT_number           14
_space_group_name_H-M_alt        'P 1 21/n 1'
_space_group_name_Hall           '-P 2yn'
loop_
_space_group_symop_operation_xyz
'x, y, z'
'-x+1/2, y+1/2, -z+1/2'
'-x, -y, -z'
'x-1/2, -y-1/2, z-1/2'

_cell_length_a                   10.0045(14)
_cell_length_b                   18.413(3)
_cell_length_c                   15.158(2)
_cell_angle_alpha                90
_cell_angle_beta                 94.813(2)
_cell_angle_gamma                90
_cell_volume                     2782.5(7)
_cell_formula_units_Z            4
_cell_measurement_reflns_used    9524
_cell_measurement_temperature    150.0
_cell_measurement_theta_max      31.36
_cell_measurement_theta_min      2.32
_shelx_estimated_absorpt_T_max   0.606
_shelx_estimated_absorpt_T_min   0.214
_exptl_absorpt_coefficient_mu    6.961
_exptl_absorpt_correction_T_max  0.7463
_exptl_absorpt_correction_T_min  0.3909
_exptl_absorpt_correction_type   multi-scan
_exptl_absorpt_process_details   'Bruker AXScale'
_exptl_absorpt_special_details   ?
_exptl_crystal_colour            red
_exptl_crystal_colour_primary    red
_exptl_crystal_density_diffrn    1.839
_exptl_crystal_density_meas      ?
_exptl_crystal_density_method    ?
_exptl_crystal_description       block
_exptl_crystal_F_000             1472
_exptl_crystal_size_max          0.32
_exptl_crystal_size_mid          0.16
_exptl_crystal_size_min          0.08
_exptl_transmission_factor_max   ?
_exptl_transmission_factor_min   ?
_diffrn_reflns_av_R_equivalents  0.0372
_diffrn_reflns_av_unetI/netI     0.0169
_diffrn_reflns_Laue_measured_fraction_full 0.999
_diffrn_reflns_Laue_measured_fraction_max 0.994
_diffrn_reflns_limit_h_max       14
_diffrn_reflns_limit_h_min       -14
_diffrn_reflns_limit_k_max       27
_diffrn_reflns_limit_k_min       -27
_diffrn_reflns_limit_l_max       22
_diffrn_reflns_limit_l_min       -22
_diffrn_reflns_number            116608
_diffrn_reflns_point_group_measured_fraction_full 0.999
_diffrn_reflns_point_group_measured_fraction_max 0.994
_diffrn_reflns_theta_full        25.242
_diffrn_reflns_theta_max         31.634
_diffrn_reflns_theta_min         1.744
_diffrn_ambient_temperature      150.0
_diffrn_detector_area_resol_mean ?
_diffrn_measured_fraction_theta_full 0.999
_diffrn_measured_fraction_theta_max 0.994
_diffrn_measurement_device_type  'Bruker APEX II area detector'
_diffrn_measurement_method       'omega and phi scans'
_diffrn_radiation_monochromator  graphite
_diffrn_radiation_type           MoK\a
_diffrn_radiation_wavelength     0.71073
_diffrn_source                   'Sealed Source Mo with TRIUMPH optics'
_diffrn_standards_number         0
_reflns_Friedel_coverage         0.000
_reflns_Friedel_fraction_full    .
_reflns_Friedel_fraction_max     .
_reflns_number_gt                8255
_reflns_number_total             9307
_reflns_special_details          
;
 Reflections were merged by SHELXL according to the crystal
 class for the calculation of statistics and refinement.
 
 _reflns_Friedel_fraction is defined as the number of unique
 Friedel pairs measured divided by the number that would be
 possible theoretically, ignoring centric projections and
 systematic absences.
;
_reflns_threshold_expression     'I > 2\s(I)'
_computing_cell_refinement       'Bruker Apex3 V.2016.9-0/SAINT V8.37A'
_computing_data_collection       'Bruker Apex3 V.2016.9-0'
_computing_data_reduction        'Bruker Apex3 V.2016.9-0/SAINT V8.37A'
_computing_molecular_graphics    'Olex2 (Dolomanov et al., 2009)'
_computing_publication_material  'Olex2 (Dolomanov et al., 2009)'
_computing_structure_refinement  'ShelXL (Sheldrick, 2015)'
_computing_structure_solution    'ShelXT (Sheldrick, 2015)'
_refine_diff_density_max         1.943
_refine_diff_density_min         -0.921
_refine_diff_density_rms         0.133
_refine_ls_extinction_coef       .
_refine_ls_extinction_method     none
_refine_ls_goodness_of_fit_ref   1.133
_refine_ls_hydrogen_treatment    constr
_refine_ls_matrix_type           full
_refine_ls_number_parameters     302
_refine_ls_number_reflns         9307
_refine_ls_number_restraints     0
_refine_ls_R_factor_all          0.0339
_refine_ls_R_factor_gt           0.0264
_refine_ls_restrained_S_all      1.133
_refine_ls_shift/su_max          0.005
_refine_ls_shift/su_mean         0.000
_refine_ls_structure_factor_coef Fsqd
_refine_ls_weighting_details     
'w=1/[\s^2^(Fo^2^)+(0.0197P)^2^+9.5209P] where P=(Fo^2^+2Fc^2^)/3'
_refine_ls_weighting_scheme      calc
_refine_ls_wR_factor_gt          0.0603
_refine_ls_wR_factor_ref         0.0640
_refine_special_details          ?
_olex2_refinement_description    
;
1. Fixed Uiso
 At 1.2 times of:
  All C(H) groups
 At 1.5 times of:
  All C(H,H,H) groups
2.a Aromatic/amide H refined with riding coordinates:
 C25(H25), C23(H23)
2.b Idealised Me refined as rotating group:
 C19(H19A,H19B,H19C), C6(H6A,H6B,H6C), C17(H17A,H17B,H17C), C9(H9A,H9B,H9C),
 C16(H16A,H16B,H16C), C29(H29A,H29B,H29C), C10(H10A,H10B,H10C), C27(H27A,H27B,
 H27C), C28(H28A,H28B,H28C), C18(H18A,H18B,H18C), C7(H7A,H7B,H7C), C20(H20A,
 H20B,H20C), C8(H8A,H8B,H8C)
;
_atom_sites_solution_hydrogens   geom
_atom_sites_solution_primary     dual
_atom_sites_solution_secondary   difmap
loop_
_atom_site_label
_atom_site_type_symbol
_atom_site_fract_x
_atom_site_fract_y
_atom_site_fract_z
_atom_site_U_iso_or_equiv
_atom_site_adp_type
_atom_site_occupancy
_atom_site_site_symmetry_order
_atom_site_calc_flag
_atom_site_refinement_flags_posn
_atom_site_refinement_flags_adp
_atom_site_refinement_flags_occupancy
_atom_site_disorder_assembly
_atom_site_disorder_group
U1 U 0.21175(2) 0.66831(2) 0.30300(2) 0.01702(3) Uani 1 1 d . . . . .
I1 I 0.25522(3) 0.65063(2) 0.50173(2) 0.03019(5) Uani 1 1 d . . . . .
O1 O 0.3790(2) 0.61272(13) 0.26655(16) 0.0239(5) Uani 1 1 d . . . . .
C5 C 0.3623(3) 0.78878(18) 0.3291(2) 0.0238(6) Uani 1 1 d . . . . .
C11 C 0.0356(3) 0.59834(18) 0.1857(2) 0.0248(6) Uani 1 1 d . . . . .
C2 C 0.2207(4) 0.79297(18) 0.2039(2) 0.0282(7) Uani 1 1 d . . . . .
C15 C -0.0466(3) 0.63777(18) 0.2404(2) 0.0257(6) Uani 1 1 d . . . . .
C26 C 0.5717(3) 0.54120(18) 0.3025(2) 0.0244(6) Uani 1 1 d . . . . .
C22 C 0.5018(3) 0.56926(19) 0.1492(2) 0.0252(6) Uani 1 1 d . . . . .
C21 C 0.4840(3) 0.57482(17) 0.2391(2) 0.0221(6) Uani 1 1 d . . . . .
C4 C 0.2354(4) 0.80981(19) 0.3534(3) 0.0281(7) Uani 1 1 d . . . . .
C12 C 0.0998(3) 0.54278(17) 0.2374(2) 0.0243(6) Uani 1 1 d . . . . .
C24 C 0.6987(3) 0.49475(19) 0.1856(3) 0.0286(7) Uani 1 1 d . . . . .
C13 C 0.0594(3) 0.54810(18) 0.3235(2) 0.0249(6) Uani 1 1 d . . . . .
C25 C 0.6784(3) 0.50164(19) 0.2737(3) 0.0282(7) Uani 1 1 d . . . . .
H25 H 0.739095 0.478631 0.316482 0.034 Uiso 1 1 calc R . . . .
C14 C -0.0311(3) 0.60711(19) 0.3255(2) 0.0260(7) Uani 1 1 d . . . . .
C1 C 0.3541(3) 0.77968(17) 0.2365(2) 0.0241(6) Uani 1 1 d . . . . .
C23 C 0.6104(4) 0.5287(2) 0.1246(3) 0.0294(7) Uani 1 1 d . . . . .
H23 H 0.623798 0.524429 0.063552 0.035 Uiso 1 1 calc R . . . .
C3 C 0.1478(4) 0.81186(19) 0.2765(3) 0.0316(8) Uani 1 1 d . . . . .
C19 C -0.1059(4) 0.6303(3) 0.4024(3) 0.0396(9) Uani 1 1 d . . . . .
H19A H -0.060201 0.611492 0.457412 0.059 Uiso 1 1 calc GR . . . .
H19B H -0.197536 0.611091 0.395146 0.059 Uiso 1 1 calc GR . . . .
H19C H -0.108904 0.683446 0.404907 0.059 Uiso 1 1 calc GR . . . .
C6 C 0.4709(4) 0.7684(2) 0.1834(3) 0.0385(9) Uani 1 1 d . . . . .
H6A H 0.515858 0.722823 0.201176 0.058 Uiso 1 1 calc GR . . . .
H6B H 0.533963 0.808893 0.193597 0.058 Uiso 1 1 calc GR . . . .
H6C H 0.439763 0.766225 0.120398 0.058 Uiso 1 1 calc GR . . . .
C17 C 0.1841(4) 0.4826(2) 0.2059(3) 0.0389(9) Uani 1 1 d . . . . .
H17A H 0.213584 0.495176 0.147783 0.058 Uiso 1 1 calc GR . . . .
H17B H 0.131346 0.437767 0.201175 0.058 Uiso 1 1 calc GR . . . .
H17C H 0.262703 0.475554 0.248147 0.058 Uiso 1 1 calc GR . . . .
C9 C 0.2025(5) 0.8377(2) 0.4420(3) 0.0461(11) Uani 1 1 d . . . . .
H9A H 0.118004 0.816038 0.457395 0.069 Uiso 1 1 calc GR . . . .
H9B H 0.193267 0.890633 0.439530 0.069 Uiso 1 1 calc GR . . . .
H9C H 0.274588 0.824531 0.486910 0.069 Uiso 1 1 calc GR . . . .
C16 C 0.0353(5) 0.6064(3) 0.0879(3) 0.0403(9) Uani 1 1 d . . . . .
H16A H 0.036718 0.658084 0.072570 0.060 Uiso 1 1 calc GR . . . .
H16B H -0.045821 0.583900 0.059105 0.060 Uiso 1 1 calc GR . . . .
H16C H 0.114684 0.582497 0.067582 0.060 Uiso 1 1 calc GR . . . .
C29 C 0.5484(4) 0.5457(2) 0.3980(3) 0.0355(8) Uani 1 1 d . . . . .
H29A H 0.552920 0.596612 0.417033 0.053 Uiso 1 1 calc GR . . . .
H29B H 0.617371 0.517642 0.432762 0.053 Uiso 1 1 calc GR . . . .
H29C H 0.459675 0.525974 0.407080 0.053 Uiso 1 1 calc GR . . . .
C10 C 0.4892(4) 0.7818(2) 0.3884(3) 0.0384(9) Uani 1 1 d . . . . .
H10A H 0.468070 0.764026 0.446580 0.058 Uiso 1 1 calc GR . . . .
H10B H 0.532938 0.829283 0.395014 0.058 Uiso 1 1 calc GR . . . .
H10C H 0.549446 0.747365 0.362361 0.058 Uiso 1 1 calc GR . . . .
C27 C 0.4053(4) 0.6021(2) 0.0801(3) 0.0368(9) Uani 1 1 d . . . . .
H27A H 0.351033 0.563726 0.050131 0.055 Uiso 1 1 calc GR . . . .
H27B H 0.454907 0.628111 0.036846 0.055 Uiso 1 1 calc GR . . . .
H27C H 0.346473 0.636206 0.108065 0.055 Uiso 1 1 calc GR . . . .
C28 C 0.8097(4) 0.4476(2) 0.1563(4) 0.0419(10) Uani 1 1 d . . . . .
H28A H 0.880526 0.443086 0.204675 0.063 Uiso 1 1 calc GR . . . .
H28B H 0.846686 0.469651 0.104773 0.063 Uiso 1 1 calc GR . . . .
H28C H 0.773975 0.399356 0.140347 0.063 Uiso 1 1 calc GR . . . .
C18 C 0.0919(5) 0.4939(2) 0.3950(3) 0.0408(9) Uani 1 1 d . . . . .
H18A H 0.183061 0.475525 0.390925 0.061 Uiso 1 1 calc GR . . . .
H18B H 0.028030 0.453541 0.388426 0.061 Uiso 1 1 calc GR . . . .
H18C H 0.085960 0.517067 0.452790 0.061 Uiso 1 1 calc GR . . . .
C7 C 0.1701(6) 0.7972(3) 0.1083(3) 0.0484(12) Uani 1 1 d . . . . .
H7A H 0.217151 0.761323 0.074513 0.073 Uiso 1 1 calc GR . . . .
H7B H 0.186471 0.845971 0.085719 0.073 Uiso 1 1 calc GR . . . .
H7C H 0.073637 0.787024 0.102103 0.073 Uiso 1 1 calc GR . . . .
C20 C -0.1532(4) 0.6906(2) 0.2082(3) 0.0418(10) Uani 1 1 d . . . . .
H20A H -0.173725 0.722527 0.256942 0.063 Uiso 1 1 calc GR . . . .
H20B H -0.234208 0.664058 0.186366 0.063 Uiso 1 1 calc GR . . . .
H20C H -0.121423 0.719806 0.160079 0.063 Uiso 1 1 calc GR . . . .
C8 C 0.0095(5) 0.8439(2) 0.2731(4) 0.0533(14) Uani 1 1 d . . . . .
H8A H -0.035573 0.837116 0.213784 0.080 Uiso 1 1 calc GR . . . .
H8B H 0.015887 0.895889 0.286661 0.080 Uiso 1 1 calc GR . . . .
H8C H -0.042030 0.819604 0.316749 0.080 Uiso 1 1 calc GR . . . .

loop_
_atom_site_aniso_label
_atom_site_aniso_U_11
_atom_site_aniso_U_22
_atom_site_aniso_U_33
_atom_site_aniso_U_23
_atom_site_aniso_U_13
_atom_site_aniso_U_12
U1 0.01546(5) 0.01553(5) 0.02002(5) 0.00010(4) 0.00111(3) 0.00077(4)
I1 0.03352(12) 0.03579(12) 0.02099(10) 0.00115(8) 0.00068(8) -0.00078(9)
O1 0.0194(11) 0.0225(11) 0.0301(12) -0.0012(9) 0.0044(9) 0.0040(8)
C5 0.0226(15) 0.0205(14) 0.0278(16) -0.0010(12) -0.0007(12) -0.0050(11)
C11 0.0251(16) 0.0226(15) 0.0258(15) -0.0012(12) -0.0033(12) -0.0033(12)
C2 0.0356(19) 0.0166(14) 0.0310(17) 0.0061(12) -0.0047(14) -0.0030(13)
C15 0.0185(14) 0.0209(15) 0.0366(18) 0.0002(13) -0.0042(13) -0.0014(11)
C26 0.0187(14) 0.0210(14) 0.0334(17) -0.0001(12) 0.0028(12) 0.0003(11)
C22 0.0241(15) 0.0227(15) 0.0292(16) -0.0030(12) 0.0044(13) 0.0013(12)
C21 0.0184(14) 0.0163(13) 0.0320(16) -0.0026(11) 0.0047(12) -0.0002(10)
C4 0.0323(18) 0.0177(14) 0.0355(18) -0.0044(13) 0.0097(14) -0.0018(13)
C12 0.0233(15) 0.0171(14) 0.0323(17) -0.0028(12) 0.0006(13) -0.0015(11)
C24 0.0191(14) 0.0210(15) 0.047(2) -0.0091(14) 0.0086(14) -0.0006(12)
C13 0.0250(16) 0.0196(14) 0.0303(16) 0.0035(12) 0.0025(13) -0.0032(12)
C25 0.0177(14) 0.0234(15) 0.043(2) -0.0018(14) 0.0020(13) 0.0014(12)
C14 0.0193(15) 0.0257(16) 0.0337(17) -0.0019(13) 0.0060(13) -0.0039(12)
C1 0.0265(16) 0.0174(14) 0.0290(16) 0.0014(11) 0.0055(13) -0.0037(11)
C23 0.0262(17) 0.0267(16) 0.0366(19) -0.0084(14) 0.0105(14) -0.0034(13)
C3 0.0238(16) 0.0175(14) 0.053(2) 0.0014(14) 0.0012(15) 0.0016(12)
C19 0.0259(18) 0.049(2) 0.046(2) -0.0076(19) 0.0141(17) -0.0046(17)
C6 0.042(2) 0.0321(19) 0.045(2) 0.0004(16) 0.0205(18) -0.0073(16)
C17 0.036(2) 0.0213(17) 0.060(3) -0.0104(17) 0.0093(19) 0.0006(15)
C9 0.063(3) 0.029(2) 0.049(3) -0.0150(18) 0.026(2) -0.0055(19)
C16 0.044(2) 0.049(2) 0.0262(18) 0.0012(16) -0.0071(16) -0.0084(19)
C29 0.0303(19) 0.044(2) 0.0322(19) 0.0075(16) 0.0045(15) 0.0080(16)
C10 0.032(2) 0.043(2) 0.038(2) 0.0028(17) -0.0081(16) -0.0142(17)
C27 0.044(2) 0.037(2) 0.0298(19) -0.0018(15) 0.0027(16) 0.0117(17)
C28 0.0239(18) 0.035(2) 0.069(3) -0.016(2) 0.0115(18) 0.0047(15)
C18 0.048(2) 0.033(2) 0.041(2) 0.0135(17) -0.0012(18) -0.0054(18)
C7 0.063(3) 0.040(2) 0.039(2) 0.0151(19) -0.018(2) -0.011(2)
C20 0.0257(19) 0.0303(19) 0.066(3) 0.0008(19) -0.0152(18) 0.0043(15)
C8 0.030(2) 0.0243(19) 0.105(5) -0.004(2) 0.000(2) 0.0102(16)

_geom_special_details            
;
 All esds (except the esd in the dihedral angle between two l.s. planes)
 are estimated using the full covariance matrix.  The cell esds are taken
 into account individually in the estimation of esds in distances, angles
 and torsion angles; correlations between esds in cell parameters are only
 used when they are defined by crystal symmetry.  An approximate (isotropic)
 treatment of cell esds is used for estimating esds involving l.s. planes.
;
loop_
_geom_bond_atom_site_label_1
_geom_bond_atom_site_label_2
_geom_bond_distance
_geom_bond_site_symmetry_2
_geom_bond_publ_flag
U1 I1 3.0249(5) . ?
U1 O1 2.075(2) . ?
U1 C5 2.692(3) . ?
U1 C11 2.721(3) . ?
U1 C2 2.749(3) . ?
U1 C15 2.736(3) . ?
U1 C4 2.720(3) . ?
U1 C12 2.720(3) . ?
U1 C13 2.720(3) . ?
U1 C14 2.725(3) . ?
U1 C1 2.736(3) . ?
U1 C3 2.741(4) . ?
O1 C21 1.356(4) . ?
C5 C4 1.405(5) . ?
C5 C1 1.408(5) . ?
C5 C10 1.498(5) . ?
C11 C15 1.416(5) . ?
C11 C12 1.411(5) . ?
C11 C16 1.490(5) . ?
C2 C1 1.405(5) . ?
C2 C3 1.414(6) . ?
C2 C7 1.496(6) . ?
C15 C14 1.405(5) . ?
C15 C20 1.495(5) . ?
C26 C21 1.390(5) . ?
C26 C25 1.392(5) . ?
C26 C29 1.488(5) . ?
C22 C21 1.393(5) . ?
C22 C23 1.394(5) . ?
C22 C27 1.492(5) . ?
C4 C3 1.399(6) . ?
C4 C9 1.500(6) . ?
C12 C13 1.402(5) . ?
C12 C17 1.494(5) . ?
C24 C25 1.375(5) . ?
C24 C23 1.374(6) . ?
C24 C28 1.505(5) . ?
C13 C14 1.416(5) . ?
C13 C18 1.489(5) . ?
C25 H25 0.9500 . ?
C14 C19 1.499(5) . ?
C1 C6 1.489(5) . ?
C23 H23 0.9500 . ?
C3 C8 1.501(5) . ?
C19 H19A 0.9800 . ?
C19 H19B 0.9800 . ?
C19 H19C 0.9800 . ?
C6 H6A 0.9800 . ?
C6 H6B 0.9800 . ?
C6 H6C 0.9800 . ?
C17 H17A 0.9800 . ?
C17 H17B 0.9800 . ?
C17 H17C 0.9800 . ?
C9 H9A 0.9800 . ?
C9 H9B 0.9800 . ?
C9 H9C 0.9800 . ?
C16 H16A 0.9800 . ?
C16 H16B 0.9800 . ?
C16 H16C 0.9800 . ?
C29 H29A 0.9800 . ?
C29 H29B 0.9800 . ?
C29 H29C 0.9800 . ?
C10 H10A 0.9800 . ?
C10 H10B 0.9800 . ?
C10 H10C 0.9800 . ?
C27 H27A 0.9800 . ?
C27 H27B 0.9800 . ?
C27 H27C 0.9800 . ?
C28 H28A 0.9800 . ?
C28 H28B 0.9800 . ?
C28 H28C 0.9800 . ?
C18 H18A 0.9800 . ?
C18 H18B 0.9800 . ?
C18 H18C 0.9800 . ?
C7 H7A 0.9800 . ?
C7 H7B 0.9800 . ?
C7 H7C 0.9800 . ?
C20 H20A 0.9800 . ?
C20 H20B 0.9800 . ?
C20 H20C 0.9800 . ?
C8 H8A 0.9800 . ?
C8 H8B 0.9800 . ?
C8 H8C 0.9800 . ?

loop_
_geom_angle_atom_site_label_1
_geom_angle_atom_site_label_2
_geom_angle_atom_site_label_3
_geom_angle
_geom_angle_site_symmetry_1
_geom_angle_site_symmetry_3
_geom_angle_publ_flag
O1 U1 I1 99.22(7) . . ?
O1 U1 C5 89.54(10) . . ?
O1 U1 C11 94.86(10) . . ?
O1 U1 C2 101.68(11) . . ?
O1 U1 C15 124.43(10) . . ?
O1 U1 C4 119.60(10) . . ?
O1 U1 C12 78.46(10) . . ?
O1 U1 C13 95.81(10) . . ?
O1 U1 C14 125.20(10) . . ?
O1 U1 C1 79.37(10) . . ?
O1 U1 C3 128.32(11) . . ?
C5 U1 I1 84.87(7) . . ?
C5 U1 C11 144.10(10) . . ?
C5 U1 C2 49.36(11) . . ?
C5 U1 C15 136.13(10) . . ?
C5 U1 C4 30.09(11) . . ?
C5 U1 C12 164.18(11) . . ?
C5 U1 C13 164.97(11) . . ?
C5 U1 C14 144.69(11) . . ?
C5 U1 C1 30.06(10) . . ?
C5 U1 C3 49.29(11) . . ?
C11 U1 I1 129.13(7) . . ?
C11 U1 C2 95.00(11) . . ?
C11 U1 C15 30.08(11) . . ?
C11 U1 C14 49.51(11) . . ?
C11 U1 C1 116.28(11) . . ?
C11 U1 C3 103.32(11) . . ?
C2 U1 I1 128.72(8) . . ?
C15 U1 I1 112.10(8) . . ?
C15 U1 C2 93.16(11) . . ?
C15 U1 C1 122.13(11) . . ?
C15 U1 C3 86.86(11) . . ?
C4 U1 I1 79.72(8) . . ?
C4 U1 C11 132.35(11) . . ?
C4 U1 C2 49.27(11) . . ?
C4 U1 C15 110.61(11) . . ?
C4 U1 C13 141.61(11) . . ?
C4 U1 C14 114.74(11) . . ?
C4 U1 C1 49.44(10) . . ?
C4 U1 C3 29.68(12) . . ?
C12 U1 I1 107.03(8) . . ?
C12 U1 C11 30.05(10) . . ?
C12 U1 C2 122.76(11) . . ?
C12 U1 C15 49.50(10) . . ?
C12 U1 C4 160.09(11) . . ?
C12 U1 C13 29.87(11) . . ?
C12 U1 C14 49.49(10) . . ?
C12 U1 C1 135.50(11) . . ?
C12 U1 C3 133.00(11) . . ?
C13 U1 I1 80.42(8) . . ?
C13 U1 C11 49.53(11) . . ?
C13 U1 C2 141.83(11) . . ?
C13 U1 C15 49.48(10) . . ?
C13 U1 C14 30.14(10) . . ?
C13 U1 C1 164.97(11) . . ?
C13 U1 C3 132.47(11) . . ?
C14 U1 I1 83.46(8) . . ?
C14 U1 C2 118.93(11) . . ?
C14 U1 C15 29.82(11) . . ?
C14 U1 C1 148.51(11) . . ?
C14 U1 C3 102.56(11) . . ?
C1 U1 I1 114.30(7) . . ?
C1 U1 C2 29.69(11) . . ?
C1 U1 C3 49.14(11) . . ?
C3 U1 I1 105.19(9) . . ?
C3 U1 C2 29.85(12) . . ?
C21 O1 U1 176.9(2) . . ?
C4 C5 U1 76.07(19) . . ?
C4 C5 C1 108.4(3) . . ?
C4 C5 C10 127.2(3) . . ?
C1 C5 U1 76.73(19) . . ?
C1 C5 C10 124.3(3) . . ?
C10 C5 U1 116.9(2) . . ?
C15 C11 U1 75.55(19) . . ?
C15 C11 C16 125.4(3) . . ?
C12 C11 U1 74.94(19) . . ?
C12 C11 C15 107.8(3) . . ?
C12 C11 C16 126.0(3) . . ?
C16 C11 U1 123.4(2) . . ?
C1 C2 U1 74.68(19) . . ?
C1 C2 C3 107.8(3) . . ?
C1 C2 C7 125.7(4) . . ?
C3 C2 U1 74.8(2) . . ?
C3 C2 C7 125.9(4) . . ?
C7 C2 U1 123.3(3) . . ?
C11 C15 U1 74.37(19) . . ?
C11 C15 C20 125.2(4) . . ?
C14 C15 U1 74.69(19) . . ?
C14 C15 C11 107.9(3) . . ?
C14 C15 C20 125.6(4) . . ?
C20 C15 U1 127.4(2) . . ?
C21 C26 C25 118.2(3) . . ?
C21 C26 C29 120.4(3) . . ?
C25 C26 C29 121.4(3) . . ?
C21 C22 C23 117.8(3) . . ?
C21 C22 C27 121.9(3) . . ?
C23 C22 C27 120.2(3) . . ?
O1 C21 C26 118.5(3) . . ?
O1 C21 C22 120.3(3) . . ?
C26 C21 C22 121.2(3) . . ?
C5 C4 U1 73.84(19) . . ?
C5 C4 C9 126.9(4) . . ?
C3 C4 U1 76.0(2) . . ?
C3 C4 C5 107.8(3) . . ?
C3 C4 C9 124.5(4) . . ?
C9 C4 U1 123.9(3) . . ?
C11 C12 U1 75.01(19) . . ?
C11 C12 C17 127.1(4) . . ?
C13 C12 U1 75.09(19) . . ?
C13 C12 C11 108.3(3) . . ?
C13 C12 C17 124.3(3) . . ?
C17 C12 U1 121.4(2) . . ?
C25 C24 C28 120.9(4) . . ?
C23 C24 C25 118.2(3) . . ?
C23 C24 C28 120.9(4) . . ?
C12 C13 U1 75.04(19) . . ?
C12 C13 C14 107.9(3) . . ?
C12 C13 C18 124.6(3) . . ?
C14 C13 U1 75.13(19) . . ?
C14 C13 C18 126.9(4) . . ?
C18 C13 U1 122.6(3) . . ?
C26 C25 H25 118.9 . . ?
C24 C25 C26 122.2(3) . . ?
C24 C25 H25 118.9 . . ?
C15 C14 U1 75.50(19) . . ?
C15 C14 C13 108.1(3) . . ?
C15 C14 C19 125.2(4) . . ?
C13 C14 U1 74.73(19) . . ?
C13 C14 C19 126.6(4) . . ?
C19 C14 U1 119.2(2) . . ?
C5 C1 U1 73.20(18) . . ?
C5 C1 C6 124.9(3) . . ?
C2 C1 U1 75.64(19) . . ?
C2 C1 C5 107.7(3) . . ?
C2 C1 C6 126.8(4) . . ?
C6 C1 U1 123.5(2) . . ?
C22 C23 H23 118.8 . . ?
C24 C23 C22 122.4(4) . . ?
C24 C23 H23 118.8 . . ?
C2 C3 U1 75.4(2) . . ?
C2 C3 C8 127.2(4) . . ?
C4 C3 U1 74.3(2) . . ?
C4 C3 C2 108.3(3) . . ?
C4 C3 C8 123.4(4) . . ?
C8 C3 U1 126.0(3) . . ?
C14 C19 H19A 109.5 . . ?
C14 C19 H19B 109.5 . . ?
C14 C19 H19C 109.5 . . ?
H19A C19 H19B 109.5 . . ?
H19A C19 H19C 109.5 . . ?
H19B C19 H19C 109.5 . . ?
C1 C6 H6A 109.5 . . ?
C1 C6 H6B 109.5 . . ?
C1 C6 H6C 109.5 . . ?
H6A C6 H6B 109.5 . . ?
H6A C6 H6C 109.5 . . ?
H6B C6 H6C 109.5 . . ?
C12 C17 H17A 109.5 . . ?
C12 C17 H17B 109.5 . . ?
C12 C17 H17C 109.5 . . ?
H17A C17 H17B 109.5 . . ?
H17A C17 H17C 109.5 . . ?
H17B C17 H17C 109.5 . . ?
C4 C9 H9A 109.5 . . ?
C4 C9 H9B 109.5 . . ?
C4 C9 H9C 109.5 . . ?
H9A C9 H9B 109.5 . . ?
H9A C9 H9C 109.5 . . ?
H9B C9 H9C 109.5 . . ?
C11 C16 H16A 109.5 . . ?
C11 C16 H16B 109.5 . . ?
C11 C16 H16C 109.5 . . ?
H16A C16 H16B 109.5 . . ?
H16A C16 H16C 109.5 . . ?
H16B C16 H16C 109.5 . . ?
C26 C29 H29A 109.5 . . ?
C26 C29 H29B 109.5 . . ?
C26 C29 H29C 109.5 . . ?
H29A C29 H29B 109.5 . . ?
H29A C29 H29C 109.5 . . ?
H29B C29 H29C 109.5 . . ?
C5 C10 H10A 109.5 . . ?
C5 C10 H10B 109.5 . . ?
C5 C10 H10C 109.5 . . ?
H10A C10 H10B 109.5 . . ?
H10A C10 H10C 109.5 . . ?
H10B C10 H10C 109.5 . . ?
C22 C27 H27A 109.5 . . ?
C22 C27 H27B 109.5 . . ?
C22 C27 H27C 109.5 . . ?
H27A C27 H27B 109.5 . . ?
H27A C27 H27C 109.5 . . ?
H27B C27 H27C 109.5 . . ?
C24 C28 H28A 109.5 . . ?
C24 C28 H28B 109.5 . . ?
C24 C28 H28C 109.5 . . ?
H28A C28 H28B 109.5 . . ?
H28A C28 H28C 109.5 . . ?
H28B C28 H28C 109.5 . . ?
C13 C18 H18A 109.5 . . ?
C13 C18 H18B 109.5 . . ?
C13 C18 H18C 109.5 . . ?
H18A C18 H18B 109.5 . . ?
H18A C18 H18C 109.5 . . ?
H18B C18 H18C 109.5 . . ?
C2 C7 H7A 109.5 . . ?
C2 C7 H7B 109.5 . . ?
C2 C7 H7C 109.5 . . ?
H7A C7 H7B 109.5 . . ?
H7A C7 H7C 109.5 . . ?
H7B C7 H7C 109.5 . . ?
C15 C20 H20A 109.5 . . ?
C15 C20 H20B 109.5 . . ?
C15 C20 H20C 109.5 . . ?
H20A C20 H20B 109.5 . . ?
H20A C20 H20C 109.5 . . ?
H20B C20 H20C 109.5 . . ?
C3 C8 H8A 109.5 . . ?
C3 C8 H8B 109.5 . . ?
C3 C8 H8C 109.5 . . ?
H8A C8 H8B 109.5 . . ?
H8A C8 H8C 109.5 . . ?
H8B C8 H8C 109.5 . . ?

_shelx_res_file                  
;
TITL s1_a.res in P2(1)/n
    s1.res
    created by SHELXL-2017/1 at 14:57:00 on 24-Sep-2021
REM Old TITL s1 in P2/n #13
REM SHELXT solution in P2(1)/n
REM R1 0.297, Rweak 0.011, Alpha 0.032, Orientation as input
REM Formula found by SHELXT: C29 O P U
CELL 0.71073 10.0045 18.4128 15.1583 90 94.813 90
ZERR 4 0.0014 0.0026 0.0022 0 0.002 0
LATT 1
SYMM 0.5-X,0.5+Y,0.5-Z
SFAC C H O I U
UNIT 116 164 4 4 4

L.S. 12
PLAN  20
SIZE 0.08 0.16 0.32
TEMP -123.15
BOND $H
list 4
fmap 2 53
ACTA
OMIT 0 23 1
OMIT 0 17 1
OMIT 1 21 0
OMIT 0 21 2
OMIT 0 21 1
OMIT 1 21 1
REM <olex2.extras>
REM <HklSrc "%.\\s1.hkl">
REM </olex2.extras>

WGHT    0.019700    9.520901
FVAR       0.21241
U1    5    0.211747    0.668312    0.303004    11.00000    0.01546    0.01553 =
         0.02002    0.00010    0.00111    0.00077
I1    4    0.255223    0.650627    0.501733    11.00000    0.03352    0.03579 =
         0.02099    0.00115    0.00068   -0.00078
O1    3    0.378975    0.612721    0.266554    11.00000    0.01944    0.02250 =
         0.03014   -0.00119    0.00435    0.00402
C5    1    0.362272    0.788779    0.329081    11.00000    0.02260    0.02046 =
         0.02777   -0.00098   -0.00067   -0.00497
C11   1    0.035606    0.598336    0.185683    11.00000    0.02508    0.02258 =
         0.02580   -0.00116   -0.00326   -0.00334
C2    1    0.220671    0.792968    0.203911    11.00000    0.03563    0.01660 =
         0.03096    0.00611   -0.00471   -0.00303
C15   1   -0.046560    0.637770    0.240368    11.00000    0.01849    0.02087 =
         0.03658    0.00023   -0.00415   -0.00138
C26   1    0.571662    0.541201    0.302455    11.00000    0.01875    0.02104 =
         0.03342   -0.00009    0.00282    0.00033
C22   1    0.501798    0.569264    0.149190    11.00000    0.02410    0.02270 =
         0.02921   -0.00304    0.00437    0.00129
C21   1    0.484007    0.574820    0.239103    11.00000    0.01841    0.01631 =
         0.03198   -0.00262    0.00473   -0.00017
C4    1    0.235449    0.809813    0.353393    11.00000    0.03229    0.01768 =
         0.03547   -0.00436    0.00971   -0.00183
C12   1    0.099830    0.542784    0.237425    11.00000    0.02326    0.01714 =
         0.03231   -0.00284    0.00055   -0.00152
C24   1    0.698740    0.494752    0.185558    11.00000    0.01908    0.02105 =
         0.04651   -0.00909    0.00857   -0.00059
C13   1    0.059350    0.548097    0.323532    11.00000    0.02499    0.01956 =
         0.03031    0.00351    0.00254   -0.00317
C25   1    0.678355    0.501637    0.273735    11.00000    0.01771    0.02342 =
         0.04344   -0.00184    0.00204    0.00138
AFIX  43
H25   2    0.739095    0.478631    0.316482    11.00000   -1.20000
AFIX   0
C14   1   -0.031105    0.607113    0.325494    11.00000    0.01927    0.02566 =
         0.03372   -0.00192    0.00605   -0.00388
C1    1    0.354068    0.779678    0.236533    11.00000    0.02652    0.01740 =
         0.02895    0.00140    0.00549   -0.00368
C23   1    0.610391    0.528724    0.124638    11.00000    0.02622    0.02673 =
         0.03656   -0.00842    0.01054   -0.00341
AFIX  43
H23   2    0.623798    0.524429    0.063552    11.00000   -1.20000
AFIX   0
C3    1    0.147786    0.811860    0.276516    11.00000    0.02381    0.01747 =
         0.05314    0.00140    0.00119    0.00155
C19   1   -0.105913    0.630293    0.402398    11.00000    0.02592    0.04918 =
         0.04554   -0.00755    0.01406   -0.00458
AFIX 137
H19A  2   -0.060201    0.611492    0.457412    11.00000   -1.50000
H19B  2   -0.197536    0.611091    0.395146    11.00000   -1.50000
H19C  2   -0.108904    0.683446    0.404907    11.00000   -1.50000
AFIX   0
C6    1    0.470891    0.768445    0.183387    11.00000    0.04153    0.03206 =
         0.04468    0.00038    0.02053   -0.00730
AFIX 137
H6A   2    0.515858    0.722823    0.201176    11.00000   -1.50000
H6B   2    0.533963    0.808893    0.193597    11.00000   -1.50000
H6C   2    0.439763    0.766225    0.120398    11.00000   -1.50000
AFIX   0
C17   1    0.184118    0.482646    0.205922    11.00000    0.03588    0.02132 =
         0.06038   -0.01041    0.00928    0.00058
AFIX 137
H17A  2    0.213584    0.495176    0.147783    11.00000   -1.50000
H17B  2    0.131346    0.437767    0.201175    11.00000   -1.50000
H17C  2    0.262703    0.475554    0.248147    11.00000   -1.50000
AFIX   0
C9    1    0.202469    0.837667    0.441983    11.00000    0.06293    0.02938 =
         0.04944   -0.01497    0.02580   -0.00547
AFIX 137
H9A   2    0.118004    0.816038    0.457395    11.00000   -1.50000
H9B   2    0.193267    0.890633    0.439530    11.00000   -1.50000
H9C   2    0.274588    0.824531    0.486910    11.00000   -1.50000
AFIX   0
C16   1    0.035268    0.606394    0.087866    11.00000    0.04430    0.04877 =
         0.02616    0.00123   -0.00713   -0.00843
AFIX 137
H16A  2    0.036718    0.658084    0.072570    11.00000   -1.50000
H16B  2   -0.045821    0.583900    0.059105    11.00000   -1.50000
H16C  2    0.114684    0.582497    0.067582    11.00000   -1.50000
AFIX   0
C29   1    0.548423    0.545745    0.397987    11.00000    0.03026    0.04421 =
         0.03224    0.00746    0.00449    0.00796
AFIX 137
H29A  2    0.552920    0.596612    0.417033    11.00000   -1.50000
H29B  2    0.617371    0.517642    0.432762    11.00000   -1.50000
H29C  2    0.459675    0.525974    0.407080    11.00000   -1.50000
AFIX   0
C10   1    0.489154    0.781756    0.388388    11.00000    0.03235    0.04301 =
         0.03804    0.00280   -0.00807   -0.01424
AFIX 137
H10A  2    0.468070    0.764026    0.446580    11.00000   -1.50000
H10B  2    0.532938    0.829283    0.395014    11.00000   -1.50000
H10C  2    0.549446    0.747365    0.362361    11.00000   -1.50000
AFIX   0
C27   1    0.405275    0.602146    0.080136    11.00000    0.04367    0.03690 =
         0.02983   -0.00179    0.00268    0.01168
AFIX 137
H27A  2    0.351033    0.563726    0.050131    11.00000   -1.50000
H27B  2    0.454907    0.628111    0.036846    11.00000   -1.50000
H27C  2    0.346473    0.636206    0.108065    11.00000   -1.50000
AFIX   0
C28   1    0.809652    0.447600    0.156286    11.00000    0.02390    0.03451 =
         0.06857   -0.01593    0.01151    0.00466
AFIX 137
H28A  2    0.880526    0.443086    0.204675    11.00000   -1.50000
H28B  2    0.846686    0.469651    0.104773    11.00000   -1.50000
H28C  2    0.773975    0.399356    0.140347    11.00000   -1.50000
AFIX   0
C18   1    0.091879    0.493931    0.395025    11.00000    0.04791    0.03276 =
         0.04088    0.01350   -0.00115   -0.00540
AFIX 137
H18A  2    0.183061    0.475525    0.390925    11.00000   -1.50000
H18B  2    0.028030    0.453541    0.388426    11.00000   -1.50000
H18C  2    0.085960    0.517067    0.452790    11.00000   -1.50000
AFIX   0
C7    1    0.170123    0.797185    0.108317    11.00000    0.06254    0.03991 =
         0.03914    0.01511   -0.01794   -0.01096
AFIX 137
H7A   2    0.217151    0.761323    0.074513    11.00000   -1.50000
H7B   2    0.186471    0.845971    0.085719    11.00000   -1.50000
H7C   2    0.073637    0.787024    0.102103    11.00000   -1.50000
AFIX   0
C20   1   -0.153155    0.690587    0.208167    11.00000    0.02568    0.03032 =
         0.06632    0.00076   -0.01524    0.00429
AFIX 137
H20A  2   -0.173725    0.722527    0.256942    11.00000   -1.50000
H20B  2   -0.234208    0.664058    0.186366    11.00000   -1.50000
H20C  2   -0.121423    0.719806    0.160079    11.00000   -1.50000
AFIX   0
C8    1    0.009525    0.843896    0.273134    11.00000    0.03014    0.02426 =
         0.10455   -0.00385    0.00034    0.01016
AFIX 137
H8A   2   -0.035573    0.837116    0.213784    11.00000   -1.50000
H8B   2    0.015887    0.895889    0.286661    11.00000   -1.50000
H8C   2   -0.042030    0.819604    0.316749    11.00000   -1.50000
AFIX   0
HKLF 4


REM  s1_a.res in P2(1)/n
REM R1 =  0.0264 for    8255 Fo > 4sig(Fo)  and  0.0339 for all    9307 data
REM    302 parameters refined using      0 restraints

END

WGHT      0.0200      9.4773

REM Highest difference peak  1.943,  deepest hole -0.921,  1-sigma level  0.133
Q1    1   0.1752  0.6370  0.3161  11.00000  0.05    1.94
Q2    1   0.2085  0.6257  0.3021  11.00000  0.05    1.79
Q3    1   0.1750  0.7022  0.3146  11.00000  0.05    1.71
Q4    1   0.2393  0.6339  0.2924  11.00000  0.05    1.69
Q5    1   0.2516  0.7026  0.2927  11.00000  0.05    1.63
Q6    1   0.2621  0.6931  0.4987  11.00000  0.05    1.61
Q7    1   0.2124  0.6167  0.5048  11.00000  0.05    0.96
Q8    1   0.1667  0.6764  0.2658  11.00000  0.05    0.93
Q9    1   0.2925  0.6205  0.4794  11.00000  0.05    0.91
Q10   1   0.1969  0.6515  0.4814  11.00000  0.05    0.67
Q11   1   0.4024  0.6382  0.0968  11.00000  0.05    0.64
Q12   1   0.3469  0.6981  0.0951  11.00000  0.05    0.63
Q13   1   0.2605  0.6440  0.5295  11.00000  0.05    0.58
Q14   1   0.3559  0.6983  0.0416  11.00000  0.05    0.56
Q15   1   0.1658  0.6462  0.1026  11.00000  0.05    0.54
Q16   1   0.1502  0.5166  0.2232  11.00000  0.05    0.54
Q17   1   0.3371  0.6380  0.0589  11.00000  0.05    0.53
Q18   1   0.0430  0.5808  0.3261  11.00000  0.05    0.50
Q19   1   0.5003  0.5795  0.1894  11.00000  0.05    0.50
Q20   1   0.3128  0.7004  0.5452  11.00000  0.05    0.48
;
_shelx_res_checksum              69901
_olex2_submission_special_instructions 'No special instructions were received'
_exptl_crystal_recrystallization_method 
'Re-crystallisation from solvent: Diethyl ether'
_chemical_properties_physical    Air-sensitive,Heat-sensitive,Radioactive
####################################################################### 
# 
# This file contains crystal structure data downloaded from the 
# Cambridge Structural Database (CSD) hosted by the Cambridge 
# Crystallographic Data Centre (CCDC).
# 
# Full information about CCDC data access policies and citation 
# guidelines are available at http://www.ccdc.cam.ac.uk/access/V1 
# 
# Audit and citation data items may have been added by the CCDC. 
# Please retain this information to preserve the provenance of 
# this file and to allow appropriate attribution of the data. 
# 
#######################################################################

data_8
_database_code_depnum_ccdc_archive 'CCDC 2264166'
loop_
_audit_author_name
_audit_author_address
'Steven Kelley'
;University of Missouri
United States of America
;
_audit_update_record             
;
2023-05-19 deposited with the CCDC.	2023-10-23 downloaded from the CCDC.
;
# start Validation Reply Form
_vrf_PLAT307_8                   
;
PROBLEM: Isolated Metal Atom found in Structure (Unusual) U2? Check
RESPONSE: Corresponds to disorder of entire molecule by half
translation.
;
_vrf_PLAT971_8                   
;
PROBLEM: Check Calcd Resid. Dens. 2.03Ang From U1? 2.72 eA-3
RESPONSE: Difference map artifacts are due to disorder of
the heavy atom.
;
_vrf_PLAT972_8                   
;
PROBLEM: Check Calcd Resid. Dens. 0.82Ang From U2 -2.96 eA-3
RESPONSE: Difference map artifacts are due to disorder of
the heavy atom.
;
# end Validation Reply Form
_audit_creation_date             2023-02-09
_audit_creation_method           
;
Olex2 1.2
(compiled 2018.05.29 svn.r3508 for OlexSys, GUI svn.r5506)
;
_shelx_SHELXL_version_number     2017/1
_chemical_name_common            ?
_chemical_name_systematic        ?
_chemical_formula_moiety         'C31 H46 O U'
_chemical_formula_sum            'C31 H46 O U'
_chemical_formula_weight         672.71
_chemical_melting_point          ?
loop_
_atom_type_symbol
_atom_type_description
_atom_type_scat_dispersion_real
_atom_type_scat_dispersion_imag
_atom_type_scat_source
C C 0.0033 0.0016 'International Tables Vol C Tables 4.2.6.8 and 6.1.1.4'
H H 0.0000 0.0000 'International Tables Vol C Tables 4.2.6.8 and 6.1.1.4'
O O 0.0106 0.0060 'International Tables Vol C Tables 4.2.6.8 and 6.1.1.4'
U U -9.6767 9.6646 'International Tables Vol C Tables 4.2.6.8 and 6.1.1.4'

_shelx_space_group_comment       
;
The symmetry employed for this shelxl refinement is uniquely defined
by the following loop, which should always be used as a source of
symmetry information in preference to the above space-group names.
They are only intended as comments.
;
_space_group_crystal_system      triclinic
_space_group_IT_number           2
_space_group_name_H-M_alt        'P -1'
_space_group_name_Hall           '-P 1'
loop_
_space_group_symop_operation_xyz
'x, y, z'
'-x, -y, -z'

_cell_length_a                   8.9923(12)
_cell_length_b                   17.002(2)
_cell_length_c                   19.547(3)
_cell_angle_alpha                108.404(4)
_cell_angle_beta                 95.865(4)
_cell_angle_gamma                90.279(4)
_cell_volume                     2818.5(6)
_cell_formula_units_Z            4
_cell_measurement_reflns_used    9988
_cell_measurement_temperature    173.0
_cell_measurement_theta_max      27.07
_cell_measurement_theta_min      2.21
_shelx_estimated_absorpt_T_max   0.893
_shelx_estimated_absorpt_T_min   0.520
_exptl_absorpt_coefficient_mu    5.779
_exptl_absorpt_correction_T_max  0.7455
_exptl_absorpt_correction_T_min  0.5741
_exptl_absorpt_correction_type   multi-scan
_exptl_absorpt_process_details   'Bruker AXScale'
_exptl_absorpt_special_details   ?
_exptl_crystal_colour            orange
_exptl_crystal_colour_primary    orange
_exptl_crystal_density_diffrn    1.585
_exptl_crystal_density_meas      ?
_exptl_crystal_density_method    ?
_exptl_crystal_description       needle
_exptl_crystal_F_000             1328
_exptl_crystal_size_max          0.13
_exptl_crystal_size_mid          0.03
_exptl_crystal_size_min          0.02
_exptl_transmission_factor_max   ?
_exptl_transmission_factor_min   ?
_diffrn_reflns_av_R_equivalents  0.1204
_diffrn_reflns_av_unetI/netI     0.0926
_diffrn_reflns_Laue_measured_fraction_full 1.000
_diffrn_reflns_Laue_measured_fraction_max 0.993
_diffrn_reflns_limit_h_max       11
_diffrn_reflns_limit_h_min       -11
_diffrn_reflns_limit_k_max       21
_diffrn_reflns_limit_k_min       -21
_diffrn_reflns_limit_l_max       24
_diffrn_reflns_limit_l_min       -25
_diffrn_reflns_number            87017
_diffrn_reflns_point_group_measured_fraction_full 1.000
_diffrn_reflns_point_group_measured_fraction_max 0.993
_diffrn_reflns_theta_full        25.242
_diffrn_reflns_theta_max         27.104
_diffrn_reflns_theta_min         1.924
_diffrn_ambient_temperature      173.0
_diffrn_detector_area_resol_mean ?
_diffrn_measured_fraction_theta_full 1.000
_diffrn_measured_fraction_theta_max 0.993
_diffrn_measurement_device_type  'Bruker Photon II CMOS area detector'
_diffrn_measurement_method       'shutterless omega and phi scans'
_diffrn_radiation_monochromator  'mirror optics'
_diffrn_radiation_type           MoK\a
_diffrn_radiation_wavelength     0.71073
_diffrn_source                   'Incoatec IMuS microfocus Mo tube'
_diffrn_standards_number         0
_reflns_Friedel_coverage         0.000
_reflns_Friedel_fraction_full    .
_reflns_Friedel_fraction_max     .
_reflns_number_gt                8251
_reflns_number_total             12370
_reflns_special_details          
;
 Reflections were merged by SHELXL according to the crystal
 class for the calculation of statistics and refinement.
 
 _reflns_Friedel_fraction is defined as the number of unique
 Friedel pairs measured divided by the number that would be
 possible theoretically, ignoring centric projections and
 systematic absences.
;
_reflns_threshold_expression     'I > 2\s(I)'
_computing_cell_refinement       'Bruker Apex4 V.2022.1-1/SAINT V8.40B'
_computing_data_collection       'Bruker Apex4 V.2022.1-1'
_computing_data_reduction        'Bruker Apex4 V.2022.1-1/SAINT V8.40B'
_computing_molecular_graphics    'Olex2 (Dolomanov et al., 2009)'
_computing_publication_material  'Olex2 (Dolomanov et al., 2009)'
_computing_structure_refinement  'ShelXL (Sheldrick, 2015)'
_computing_structure_solution    'ShelXT (Sheldrick, 2015)'
_refine_diff_density_max         3.148
_refine_diff_density_min         -3.104
_refine_diff_density_rms         0.264
_refine_ls_extinction_coef       .
_refine_ls_extinction_method     none
_refine_ls_goodness_of_fit_ref   1.045
_refine_ls_hydrogen_treatment    constr
_refine_ls_matrix_type           full
_refine_ls_number_parameters     631
_refine_ls_number_reflns         12370
_refine_ls_number_restraints     0
_refine_ls_R_factor_all          0.1208
_refine_ls_R_factor_gt           0.0629
_refine_ls_restrained_S_all      1.045
_refine_ls_shift/su_max          0.001
_refine_ls_shift/su_mean         0.000
_refine_ls_structure_factor_coef Fsqd
_refine_ls_weighting_details     
'w=1/[\s^2^(Fo^2^)+67.1595P] where P=(Fo^2^+2Fc^2^)/3'
_refine_ls_weighting_scheme      calc
_refine_ls_wR_factor_gt          0.1094
_refine_ls_wR_factor_ref         0.1354
_refine_special_details          ?
_olex2_refinement_description    
;
1. Fixed Uiso
 At 1.2 times of:
  All C(H) groups, All C(H,H) groups
 At 1.5 times of:
  All C(H,H,H) groups
2. Others
 Fixed Sof: U1(0.97) U1'(0.03) U2(0.97) U2'(0.03)
3.a Secondary CH2 refined with riding coordinates:
 C30(H30A,H30B), C61(H61A,H61B)
3.b Aromatic/amide H refined with riding coordinates:
 C23(H23), C25(H25), C54(H54), C56(H56)
3.c Idealised Me refined as rotating group:
 C6(H6A,H6B,H6C), C7(H7A,H7B,H7C), C8(H8A,H8B,H8C), C9(H9A,H9B,H9C), C10(H10A,
 H10B,H10C), C16(H16A,H16B,H16C), C17(H17A,H17B,H17C), C18(H18A,H18B,H18C),
 C19(H19A,H19B,H19C), C20(H20A,H20B,H20C), C27(H27A,H27B,H27C), C28(H28A,H28B,
 H28C), C29(H29A,H29B,H29C), C31(H31A,H31B,H31C), C37(H37A,H37B,H37C), C38(H38A,
 H38B,H38C), C39(H39A,H39B,H39C), C40(H40A,H40B,H40C), C41(H41A,H41B,H41C),
 C47(H47A,H47B,H47C), C48(H48A,H48B,H48C), C49(H49A,H49B,H49C), C50(H50A,H50B,
 H50C), C51(H51A,H51B,H51C), C58(H58A,H58B,H58C), C59(H59A,H59B,H59C), C60(H60A,
 H60B,H60C), C62(H62A,H62B,H62C)
;
_atom_sites_solution_hydrogens   geom
_atom_sites_solution_primary     dual
_atom_sites_solution_secondary   difmap
loop_
_atom_site_label
_atom_site_type_symbol
_atom_site_fract_x
_atom_site_fract_y
_atom_site_fract_z
_atom_site_U_iso_or_equiv
_atom_site_adp_type
_atom_site_occupancy
_atom_site_site_symmetry_order
_atom_site_calc_flag
_atom_site_refinement_flags_posn
_atom_site_refinement_flags_adp
_atom_site_refinement_flags_occupancy
_atom_site_disorder_assembly
_atom_site_disorder_group
U1 U 0.02022(4) 0.09499(2) 0.26687(2) 0.02113(11) Uani 0.97 1 d . . P A 1
U1' U -0.4255(14) 0.0892(8) 0.2702(7) 0.022(3) Uiso 0.03 1 d . . P B 2
U2 U 0.40188(4) 0.40800(2) 0.73113(2) 0.02152(11) Uani 0.97 1 d . . P C 1
U2' U -0.1521(13) 0.4041(7) 0.7332(7) 0.017(2) Uiso 0.03 1 d . . P D 2
O1 O 0.1783(8) 0.1259(5) 0.2043(4) 0.0288(17) Uani 1 1 d . . . A 1
O2 O 0.5857(8) 0.3747(5) 0.7926(4) 0.0279(17) Uani 1 1 d . . . C 1
C1 C -0.2715(12) 0.0339(8) 0.2316(6) 0.034(3) Uani 1 1 d . . . A 1
C2 C -0.1886(13) -0.0288(7) 0.1862(6) 0.031(3) Uani 1 1 d . . . A 1
C3 C -0.1306(12) 0.0034(7) 0.1363(6) 0.025(2) Uani 1 1 d . . . A 1
C4 C -0.1786(12) 0.0854(7) 0.1490(6) 0.027(2) Uani 1 1 d . . . A 1
C5 C -0.2651(12) 0.1055(7) 0.2090(6) 0.028(2) Uani 1 1 d . . . A 1
C6 C -0.3661(14) 0.0198(9) 0.2877(7) 0.045(3) Uani 1 1 d . . . A 1
H6A H -0.303051 -0.000325 0.322033 0.068 Uiso 1 1 calc GR . . A 1
H6B H -0.446898 -0.021341 0.263039 0.068 Uiso 1 1 calc GR . . A 1
H6C H -0.409081 0.072228 0.313857 0.068 Uiso 1 1 calc GR . . A 1
C7 C -0.1868(14) -0.1195(7) 0.1832(7) 0.039(3) Uani 1 1 d . . . A 1
H7A H -0.085800 -0.139864 0.176476 0.059 Uiso 1 1 calc GR . . A 1
H7B H -0.257295 -0.152583 0.142598 0.059 Uiso 1 1 calc GR . . A 1
H7C H -0.216060 -0.124377 0.228700 0.059 Uiso 1 1 calc GR . . A 1
C8 C -0.0466(14) -0.0440(7) 0.0744(6) 0.036(3) Uani 1 1 d . . . A 1
H8A H 0.031151 -0.007529 0.067513 0.054 Uiso 1 1 calc GR . . A 1
H8B H -0.116084 -0.064172 0.030022 0.054 Uiso 1 1 calc GR . . A 1
H8C H -0.000218 -0.091263 0.085460 0.054 Uiso 1 1 calc GR . . A 1
C9 C -0.1533(13) 0.1389(7) 0.1033(7) 0.036(3) Uani 1 1 d . . . A 1
H9A H -0.179776 0.195873 0.128347 0.053 Uiso 1 1 calc GR . . A 1
H9B H -0.215904 0.117663 0.056723 0.053 Uiso 1 1 calc GR . . A 1
H9C H -0.047787 0.138398 0.094705 0.053 Uiso 1 1 calc GR . . A 1
C10 C -0.3486(12) 0.1835(8) 0.2356(7) 0.039(3) Uani 1 1 d . . . A 1
H10A H -0.420585 0.176140 0.267657 0.059 Uiso 1 1 calc GR . . A 1
H10B H -0.402000 0.195888 0.194104 0.059 Uiso 1 1 calc GR . . A 1
H10C H -0.277791 0.229585 0.262328 0.059 Uiso 1 1 calc GR . . A 1
C11 C 0.0191(13) 0.1303(7) 0.4171(6) 0.031(3) Uani 1 1 d . . . A 1
C12 C -0.0679(13) 0.1919(7) 0.3997(6) 0.028(3) Uani 1 1 d . . . A 1
C13 C 0.0290(13) 0.2443(7) 0.3780(6) 0.028(3) Uani 1 1 d . . . A 1
C14 C 0.1755(13) 0.2134(8) 0.3820(6) 0.035(3) Uani 1 1 d . . . A 1
C15 C 0.1686(13) 0.1432(8) 0.4060(7) 0.035(3) Uani 1 1 d . . . A 1
C16 C -0.0363(18) 0.0691(9) 0.4505(7) 0.054(4) Uani 1 1 d . . . A 1
H16A H -0.127451 0.040105 0.421540 0.081 Uiso 1 1 calc GR . . A 1
H16B H -0.058271 0.098448 0.499993 0.081 Uiso 1 1 calc GR . . A 1
H16C H 0.040663 0.028822 0.451665 0.081 Uiso 1 1 calc GR . . A 1
C17 C -0.2251(14) 0.2125(9) 0.4198(7) 0.044(3) Uani 1 1 d . . . A 1
H17A H -0.278995 0.234743 0.384219 0.066 Uiso 1 1 calc GR . . A 1
H17B H -0.219738 0.253927 0.468107 0.066 Uiso 1 1 calc GR . . A 1
H17C H -0.278124 0.162094 0.420040 0.066 Uiso 1 1 calc GR . . A 1
C18 C -0.0153(15) 0.3243(8) 0.3662(7) 0.044(3) Uani 1 1 d . . . A 1
H18A H 0.071173 0.350530 0.354064 0.066 Uiso 1 1 calc GR . . A 1
H18B H -0.050133 0.361470 0.410530 0.066 Uiso 1 1 calc GR . . A 1
H18C H -0.095906 0.313234 0.326247 0.066 Uiso 1 1 calc GR . . A 1
C19 C 0.3188(13) 0.2543(9) 0.3730(7) 0.048(4) Uani 1 1 d . . . A 1
H19A H 0.383533 0.211680 0.346491 0.072 Uiso 1 1 calc GR . . A 1
H19B H 0.370347 0.284552 0.420846 0.072 Uiso 1 1 calc GR . . A 1
H19C H 0.295247 0.292964 0.345768 0.072 Uiso 1 1 calc GR . . A 1
C20 C 0.3065(15) 0.1019(9) 0.4274(7) 0.050(4) Uani 1 1 d . . . A 1
H20A H 0.276330 0.056231 0.444124 0.074 Uiso 1 1 calc GR . . A 1
H20B H 0.369869 0.142566 0.466446 0.074 Uiso 1 1 calc GR . . A 1
H20C H 0.362462 0.080144 0.385306 0.074 Uiso 1 1 calc GR . . A 1
C21 C 0.2549(11) 0.1474(7) 0.1562(6) 0.027(2) Uani 1 1 d . . . A 1
C22 C 0.3452(12) 0.0891(7) 0.1137(6) 0.028(2) Uani 1 1 d . . . A 1
C23 C 0.4201(12) 0.1109(7) 0.0625(6) 0.031(3) Uani 1 1 d . . . A 1
H23 H 0.479164 0.071066 0.032445 0.038 Uiso 1 1 calc R . . A 1
C24 C 0.4107(12) 0.1895(7) 0.0544(6) 0.030(3) Uani 1 1 d . . . A 1
C25 C 0.3222(11) 0.2464(7) 0.0991(6) 0.027(2) Uani 1 1 d . . . A 1
H25 H 0.314396 0.300257 0.094635 0.032 Uiso 1 1 calc R . . A 1
C26 C 0.2448(11) 0.2266(7) 0.1504(6) 0.026(2) Uani 1 1 d . . . A 1
C27 C 0.3637(13) 0.0047(7) 0.1227(7) 0.036(3) Uani 1 1 d . . . A 1
H27A H 0.342423 0.007100 0.171522 0.054 Uiso 1 1 calc GR . . A 1
H27B H 0.466568 -0.012306 0.115928 0.054 Uiso 1 1 calc GR . . A 1
H27C H 0.294069 -0.035659 0.086588 0.054 Uiso 1 1 calc GR . . A 1
C28 C 0.4958(14) 0.2124(8) -0.0007(7) 0.040(3) Uani 1 1 d . . . A 1
H28A H 0.447058 0.258038 -0.013451 0.059 Uiso 1 1 calc GR . . A 1
H28B H 0.496059 0.164128 -0.044431 0.059 Uiso 1 1 calc GR . . A 1
H28C H 0.599082 0.229640 0.020325 0.059 Uiso 1 1 calc GR . . A 1
C29 C 0.1511(13) 0.2909(7) 0.1958(6) 0.032(3) Uani 1 1 d . . . A 1
H29A H 0.202088 0.313496 0.245068 0.048 Uiso 1 1 calc GR . . A 1
H29B H 0.053989 0.265504 0.197504 0.048 Uiso 1 1 calc GR . . A 1
H29C H 0.135719 0.335642 0.174525 0.048 Uiso 1 1 calc GR . . A 1
C30 C 0.1459(13) -0.0304(7) 0.2674(7) 0.031(3) Uani 1 1 d . . . A 1
H30A H 0.138456 -0.065550 0.215955 0.037 Uiso 1 1 calc R . . A 1
H30B H 0.252979 -0.013253 0.281624 0.037 Uiso 1 1 calc R . . A 1
C31 C 0.1135(15) -0.0900(8) 0.3099(8) 0.045(3) Uani 1 1 d . . . A 1
H31A H 0.161480 -0.142617 0.289343 0.067 Uiso 1 1 calc GR . . A 1
H31B H 0.005224 -0.100186 0.306544 0.067 Uiso 1 1 calc GR . . A 1
H31C H 0.153218 -0.065043 0.360960 0.067 Uiso 1 1 calc GR . . A 1
C32 C 0.3366(15) 0.3785(8) 0.5814(6) 0.036(3) Uani 1 1 d . . . C 1
C33 C 0.2548(13) 0.3152(8) 0.5965(6) 0.034(3) Uani 1 1 d . . . C 1
C34 C 0.3604(14) 0.2630(7) 0.6175(6) 0.032(3) Uani 1 1 d . . . C 1
C35 C 0.5063(14) 0.2926(8) 0.6140(7) 0.036(3) Uani 1 1 d . . . C 1
C36 C 0.4908(13) 0.3642(8) 0.5917(6) 0.034(3) Uani 1 1 d . . . C 1
C37 C 0.2642(18) 0.4409(9) 0.5490(8) 0.057(4) Uani 1 1 d . . . C 1
H37A H 0.230288 0.487226 0.587751 0.085 Uiso 1 1 calc GR . . C 1
H37B H 0.178435 0.414073 0.514160 0.085 Uiso 1 1 calc GR . . C 1
H37C H 0.337175 0.461638 0.524241 0.085 Uiso 1 1 calc GR . . C 1
C38 C 0.0903(14) 0.2967(9) 0.5792(7) 0.045(3) Uani 1 1 d . . . C 1
H38A H 0.056396 0.267004 0.610720 0.068 Uiso 1 1 calc GR . . C 1
H38B H 0.068385 0.262326 0.528411 0.068 Uiso 1 1 calc GR . . C 1
H38C H 0.038083 0.348827 0.587295 0.068 Uiso 1 1 calc GR . . C 1
C39 C 0.3219(16) 0.1825(8) 0.6301(7) 0.049(3) Uani 1 1 d . . . C 1
H39A H 0.406906 0.146070 0.621372 0.073 Uiso 1 1 calc GR . . C 1
H39B H 0.234213 0.155181 0.596941 0.073 Uiso 1 1 calc GR . . C 1
H39C H 0.299768 0.193893 0.680351 0.073 Uiso 1 1 calc GR . . C 1
C40 C 0.6521(14) 0.2539(9) 0.6256(7) 0.048(3) Uani 1 1 d . . . C 1
H40A H 0.723859 0.267419 0.596114 0.072 Uiso 1 1 calc GR . . C 1
H40B H 0.636384 0.193529 0.611380 0.072 Uiso 1 1 calc GR . . C 1
H40C H 0.691437 0.275340 0.676969 0.072 Uiso 1 1 calc GR . . C 1
C41 C 0.6187(16) 0.4101(9) 0.5716(8) 0.052(4) Uani 1 1 d . . . C 1
H41A H 0.596570 0.468893 0.582467 0.078 Uiso 1 1 calc GR . . C 1
H41B H 0.628561 0.385882 0.519750 0.078 Uiso 1 1 calc GR . . C 1
H41C H 0.712432 0.404786 0.599832 0.078 Uiso 1 1 calc GR . . C 1
C42 C 0.2560(11) 0.4137(7) 0.8492(6) 0.028(2) Uani 1 1 d . . . C 1
C43 C 0.1407(11) 0.3944(7) 0.7883(7) 0.031(3) Uani 1 1 d . . . C 1
C44 C 0.1271(12) 0.4673(7) 0.7668(6) 0.029(3) Uani 1 1 d . . . C 1
C45 C 0.2286(12) 0.5301(7) 0.8141(6) 0.030(3) Uani 1 1 d . . . C 1
C46 C 0.3102(12) 0.4963(7) 0.8639(6) 0.025(2) Uani 1 1 d . . . C 1
C47 C 0.3015(13) 0.3590(8) 0.8936(7) 0.039(3) Uani 1 1 d . . . C 1
H47A H 0.271221 0.301325 0.865872 0.059 Uiso 1 1 calc GR . . C 1
H47B H 0.252767 0.376038 0.938329 0.059 Uiso 1 1 calc GR . . C 1
H47C H 0.410331 0.363651 0.905712 0.059 Uiso 1 1 calc GR . . C 1
C48 C 0.0461(12) 0.3162(8) 0.7612(7) 0.035(3) Uani 1 1 d . . . C 1
H48A H -0.036403 0.322073 0.726488 0.052 Uiso 1 1 calc GR . . C 1
H48B H 0.005589 0.305215 0.802059 0.052 Uiso 1 1 calc GR . . C 1
H48C H 0.107017 0.270072 0.737164 0.052 Uiso 1 1 calc GR . . C 1
C49 C 0.0057(14) 0.4809(9) 0.7129(7) 0.047(4) Uani 1 1 d . . . C 1
H49A H 0.050458 0.487364 0.671258 0.071 Uiso 1 1 calc GR . . C 1
H49B H -0.046807 0.531103 0.736075 0.071 Uiso 1 1 calc GR . . C 1
H49C H -0.065299 0.433075 0.696470 0.071 Uiso 1 1 calc GR . . C 1
C50 C 0.2330(14) 0.6210(7) 0.8200(7) 0.041(3) Uani 1 1 d . . . C 1
H50A H 0.337107 0.640676 0.824190 0.061 Uiso 1 1 calc GR . . C 1
H50B H 0.186857 0.652869 0.863132 0.061 Uiso 1 1 calc GR . . C 1
H50C H 0.177753 0.628221 0.776697 0.061 Uiso 1 1 calc GR . . C 1
C51 C 0.4225(14) 0.5425(8) 0.9261(6) 0.038(3) Uani 1 1 d . . . C 1
H51A H 0.496536 0.504090 0.935673 0.057 Uiso 1 1 calc GR . . C 1
H51B H 0.371378 0.566926 0.969391 0.057 Uiso 1 1 calc GR . . C 1
H51C H 0.473064 0.586623 0.913756 0.057 Uiso 1 1 calc GR . . C 1
C52 C 0.6839(11) 0.3535(7) 0.8416(6) 0.023(2) Uani 1 1 d . . . C 1
C53 C 0.6762(12) 0.2736(6) 0.8466(6) 0.027(2) Uani 1 1 d . . . C 1
C54 C 0.7778(12) 0.2533(7) 0.8966(6) 0.028(2) Uani 1 1 d . . . C 1
H54 H 0.773078 0.198835 0.899953 0.033 Uiso 1 1 calc R . . C 1
C55 C 0.8852(12) 0.3096(7) 0.9414(6) 0.028(2) Uani 1 1 d . . . C 1
C56 C 0.8902(12) 0.3879(7) 0.9325(6) 0.029(3) Uani 1 1 d . . . C 1
H56 H 0.965416 0.427065 0.961673 0.035 Uiso 1 1 calc R . . C 1
C57 C 0.7934(11) 0.4123(7) 0.8842(6) 0.026(2) Uani 1 1 d . . . C 1
C58 C 0.5635(12) 0.2082(7) 0.7995(7) 0.037(3) Uani 1 1 d . . . C 1
H58A H 0.464792 0.232144 0.797989 0.055 Uiso 1 1 calc GR . . C 1
H58B H 0.559034 0.162268 0.819581 0.055 Uiso 1 1 calc GR . . C 1
H58C H 0.593232 0.187456 0.750314 0.055 Uiso 1 1 calc GR . . C 1
C59 C 0.9945(14) 0.2876(8) 0.9966(7) 0.043(3) Uani 1 1 d . . . C 1
H59A H 1.023321 0.337587 1.037783 0.064 Uiso 1 1 calc GR . . C 1
H59B H 1.083820 0.264630 0.973904 0.064 Uiso 1 1 calc GR . . C 1
H59C H 0.946968 0.246365 1.013717 0.064 Uiso 1 1 calc GR . . C 1
C60 C 0.8090(13) 0.4969(7) 0.8764(7) 0.037(3) Uani 1 1 d . . . C 1
H60A H 0.784183 0.493127 0.825385 0.055 Uiso 1 1 calc GR . . C 1
H60B H 0.912246 0.518633 0.892469 0.055 Uiso 1 1 calc GR . . C 1
H60C H 0.740815 0.534280 0.906080 0.055 Uiso 1 1 calc GR . . C 1
C61 C 0.5283(12) 0.5351(6) 0.7336(7) 0.030(3) Uani 1 1 d . . . C 1
H61A H 0.546537 0.568698 0.785459 0.036 Uiso 1 1 calc R . . C 1
H61B H 0.627918 0.518832 0.717693 0.036 Uiso 1 1 calc R . . C 1
C62 C 0.4724(15) 0.5959(8) 0.6935(7) 0.040(3) Uani 1 1 d . . . C 1
H62A H 0.496618 0.575648 0.643331 0.061 Uiso 1 1 calc GR . . C 1
H62B H 0.521248 0.650705 0.717955 0.061 Uiso 1 1 calc GR . . C 1
H62C H 0.363835 0.600127 0.693869 0.061 Uiso 1 1 calc GR . . C 1

loop_
_atom_site_aniso_label
_atom_site_aniso_U_11
_atom_site_aniso_U_22
_atom_site_aniso_U_33
_atom_site_aniso_U_23
_atom_site_aniso_U_13
_atom_site_aniso_U_12
U1 0.0201(2) 0.0217(2) 0.0214(2) 0.00652(18) 0.00255(17) -0.00037(16)
U2 0.0192(2) 0.0229(2) 0.0219(2) 0.00663(18) 0.00121(17) 0.00033(17)
O1 0.027(4) 0.027(4) 0.033(4) 0.009(3) 0.009(3) -0.005(3)
O2 0.020(4) 0.031(4) 0.034(5) 0.016(4) -0.005(3) 0.001(3)
C1 0.026(6) 0.040(7) 0.034(7) 0.008(6) 0.007(5) -0.007(5)
C2 0.035(6) 0.037(7) 0.024(6) 0.012(5) 0.010(5) 0.004(5)
C3 0.026(6) 0.024(6) 0.023(6) 0.007(5) -0.002(5) -0.001(4)
C4 0.028(6) 0.030(6) 0.025(6) 0.011(5) 0.001(5) -0.002(5)
C5 0.026(6) 0.022(6) 0.030(6) 0.003(5) 0.000(5) -0.006(4)
C6 0.040(7) 0.054(9) 0.048(8) 0.022(7) 0.009(6) -0.010(6)
C7 0.040(7) 0.025(6) 0.059(9) 0.024(6) 0.008(6) -0.006(5)
C8 0.042(7) 0.029(7) 0.030(7) -0.002(5) 0.009(5) 0.006(5)
C9 0.039(7) 0.032(7) 0.040(7) 0.018(6) -0.002(6) -0.001(5)
C10 0.018(5) 0.042(7) 0.055(9) 0.014(6) -0.003(5) 0.005(5)
C11 0.039(7) 0.034(7) 0.023(6) 0.011(5) 0.003(5) -0.004(5)
C12 0.037(7) 0.027(6) 0.023(6) 0.009(5) 0.009(5) -0.001(5)
C13 0.039(7) 0.030(6) 0.011(5) -0.001(5) 0.002(5) -0.002(5)
C14 0.035(7) 0.046(8) 0.017(6) 0.001(5) 0.000(5) -0.006(6)
C15 0.032(6) 0.039(7) 0.032(7) 0.009(6) 0.002(5) 0.009(5)
C16 0.088(12) 0.046(9) 0.034(8) 0.017(7) 0.018(7) -0.005(8)
C17 0.044(7) 0.053(9) 0.027(7) 0.000(6) 0.016(6) 0.009(6)
C18 0.056(9) 0.032(7) 0.042(8) 0.010(6) 0.006(6) 0.003(6)
C19 0.030(7) 0.068(10) 0.043(8) 0.017(7) -0.001(6) -0.014(6)
C20 0.055(9) 0.059(9) 0.029(7) 0.007(7) -0.002(6) 0.015(7)
C21 0.023(5) 0.040(7) 0.023(6) 0.019(5) 0.001(4) -0.001(5)
C22 0.028(6) 0.026(6) 0.027(6) 0.004(5) 0.000(5) 0.000(5)
C23 0.027(6) 0.037(7) 0.025(6) 0.003(5) 0.001(5) -0.001(5)
C24 0.032(6) 0.031(6) 0.025(6) 0.006(5) 0.012(5) 0.000(5)
C25 0.023(5) 0.028(6) 0.027(6) 0.009(5) -0.005(5) -0.007(4)
C26 0.021(5) 0.032(6) 0.025(6) 0.009(5) 0.002(4) -0.002(4)
C27 0.033(6) 0.028(6) 0.051(8) 0.016(6) 0.013(6) 0.006(5)
C28 0.049(8) 0.045(8) 0.032(7) 0.019(6) 0.015(6) 0.004(6)
C29 0.036(6) 0.028(6) 0.036(7) 0.013(5) 0.014(5) 0.008(5)
C30 0.038(6) 0.022(6) 0.038(7) 0.019(5) 0.004(5) 0.008(5)
C31 0.049(8) 0.039(8) 0.052(9) 0.021(7) 0.007(7) 0.009(6)
C32 0.051(8) 0.037(7) 0.018(6) 0.008(5) -0.009(5) -0.001(6)
C33 0.026(6) 0.042(7) 0.025(6) 0.005(6) -0.010(5) -0.005(5)
C34 0.044(7) 0.025(6) 0.018(6) -0.001(5) -0.006(5) -0.006(5)
C35 0.043(7) 0.032(7) 0.031(7) 0.007(6) -0.003(6) 0.000(5)
C36 0.034(6) 0.037(7) 0.024(6) 0.002(5) 0.004(5) 0.004(5)
C37 0.079(11) 0.053(9) 0.043(9) 0.024(7) 0.001(8) 0.010(8)
C38 0.045(8) 0.060(9) 0.022(7) 0.003(6) -0.004(6) -0.004(6)
C39 0.058(9) 0.043(8) 0.036(8) 0.000(6) 0.007(7) -0.001(7)
C40 0.043(8) 0.059(9) 0.042(8) 0.013(7) 0.011(6) 0.019(7)
C41 0.053(9) 0.056(9) 0.047(9) 0.012(7) 0.019(7) -0.012(7)
C42 0.017(5) 0.030(6) 0.034(7) 0.008(5) -0.003(5) 0.000(4)
C43 0.019(5) 0.032(6) 0.045(7) 0.015(6) 0.007(5) 0.003(5)
C44 0.027(6) 0.025(6) 0.036(7) 0.014(5) -0.006(5) 0.004(5)
C45 0.028(6) 0.024(6) 0.039(7) 0.011(5) 0.008(5) 0.008(5)
C46 0.026(6) 0.021(6) 0.025(6) 0.001(5) 0.001(5) -0.007(4)
C47 0.035(7) 0.045(8) 0.048(8) 0.027(7) 0.015(6) 0.008(6)
C48 0.023(6) 0.046(8) 0.034(7) 0.009(6) 0.007(5) -0.004(5)
C49 0.034(7) 0.073(10) 0.033(7) 0.013(7) 0.004(6) 0.016(7)
C50 0.046(7) 0.033(7) 0.041(8) 0.008(6) 0.009(6) 0.012(6)
C51 0.041(7) 0.041(7) 0.027(7) 0.005(6) 0.002(5) -0.006(6)
C52 0.019(5) 0.029(6) 0.021(6) 0.007(5) 0.007(4) 0.007(4)
C53 0.033(6) 0.017(5) 0.030(6) 0.004(5) 0.007(5) -0.004(4)
C54 0.029(6) 0.031(6) 0.027(6) 0.014(5) 0.006(5) 0.004(5)
C55 0.025(6) 0.025(6) 0.036(7) 0.014(5) 0.004(5) -0.002(4)
C56 0.021(5) 0.025(6) 0.036(7) 0.003(5) -0.001(5) 0.001(4)
C57 0.019(5) 0.024(6) 0.028(6) 0.001(5) 0.001(4) 0.001(4)
C58 0.027(6) 0.030(7) 0.054(8) 0.014(6) 0.000(6) -0.010(5)
C59 0.048(8) 0.042(8) 0.039(8) 0.020(6) -0.012(6) 0.013(6)
C60 0.035(6) 0.029(7) 0.049(8) 0.019(6) -0.009(6) 0.000(5)
C61 0.028(6) 0.015(5) 0.045(7) 0.007(5) 0.006(5) -0.009(4)
C62 0.052(8) 0.042(8) 0.032(7) 0.019(6) 0.005(6) 0.001(6)

_geom_special_details            
;
 All esds (except the esd in the dihedral angle between two l.s. planes)
 are estimated using the full covariance matrix.  The cell esds are taken
 into account individually in the estimation of esds in distances, angles
 and torsion angles; correlations between esds in cell parameters are only
 used when they are defined by crystal symmetry.  An approximate (isotropic)
 treatment of cell esds is used for estimating esds involving l.s. planes.
;
loop_
_geom_bond_atom_site_label_1
_geom_bond_atom_site_label_2
_geom_bond_distance
_geom_bond_site_symmetry_2
_geom_bond_publ_flag
U1 O1 2.133(7) . ?
U1 C1 2.755(11) . ?
U1 C2 2.775(12) . ?
U1 C3 2.746(10) . ?
U1 C4 2.729(11) . ?
U1 C5 2.727(11) . ?
U1 C11 2.806(11) . ?
U1 C12 2.796(11) . ?
U1 C13 2.766(11) . ?
U1 C14 2.746(11) . ?
U1 C15 2.774(12) . ?
U1 C30 2.421(10) . ?
U2 O2 2.128(7) . ?
U2 C32 2.808(11) . ?
U2 C33 2.795(11) . ?
U2 C34 2.742(11) . ?
U2 C35 2.756(13) . ?
U2 C36 2.792(12) . ?
U2 C42 2.745(11) . ?
U2 C43 2.740(11) . ?
U2 C44 2.746(11) . ?
U2 C45 2.791(11) . ?
U2 C46 2.767(11) . ?
U2 C61 2.422(10) . ?
O1 C21 1.355(12) . ?
O2 C52 1.370(12) . ?
C1 C2 1.423(16) . ?
C1 C5 1.425(16) . ?
C1 C6 1.528(16) . ?
C2 C3 1.401(15) . ?
C2 C7 1.526(15) . ?
C3 C4 1.413(15) . ?
C3 C8 1.503(15) . ?
C4 C5 1.426(15) . ?
C4 C9 1.494(15) . ?
C5 C10 1.499(16) . ?
C6 H6A 0.9800 . ?
C6 H6B 0.9800 . ?
C6 H6C 0.9800 . ?
C7 H7A 0.9800 . ?
C7 H7B 0.9800 . ?
C7 H7C 0.9800 . ?
C8 H8A 0.9800 . ?
C8 H8B 0.9800 . ?
C8 H8C 0.9800 . ?
C9 H9A 0.9800 . ?
C9 H9B 0.9800 . ?
C9 H9C 0.9800 . ?
C10 H10A 0.9800 . ?
C10 H10B 0.9800 . ?
C10 H10C 0.9800 . ?
C11 C12 1.415(16) . ?
C11 C15 1.410(16) . ?
C11 C16 1.498(16) . ?
C12 C13 1.429(16) . ?
C12 C17 1.519(16) . ?
C13 C14 1.424(16) . ?
C13 C18 1.498(16) . ?
C14 C15 1.418(17) . ?
C14 C19 1.512(16) . ?
C15 C20 1.514(16) . ?
C16 H16A 0.9800 . ?
C16 H16B 0.9800 . ?
C16 H16C 0.9800 . ?
C17 H17A 0.9800 . ?
C17 H17B 0.9800 . ?
C17 H17C 0.9800 . ?
C18 H18A 0.9800 . ?
C18 H18B 0.9800 . ?
C18 H18C 0.9800 . ?
C19 H19A 0.9800 . ?
C19 H19B 0.9800 . ?
C19 H19C 0.9800 . ?
C20 H20A 0.9800 . ?
C20 H20B 0.9800 . ?
C20 H20C 0.9800 . ?
C21 C22 1.400(15) . ?
C21 C26 1.390(15) . ?
C22 C23 1.401(16) . ?
C22 C27 1.509(15) . ?
C23 H23 0.9500 . ?
C23 C24 1.396(16) . ?
C24 C25 1.397(15) . ?
C24 C28 1.525(15) . ?
C25 H25 0.9500 . ?
C25 C26 1.397(15) . ?
C26 C29 1.497(15) . ?
C27 H27A 0.9800 . ?
C27 H27B 0.9800 . ?
C27 H27C 0.9800 . ?
C28 H28A 0.9800 . ?
C28 H28B 0.9800 . ?
C28 H28C 0.9800 . ?
C29 H29A 0.9800 . ?
C29 H29B 0.9800 . ?
C29 H29C 0.9800 . ?
C30 H30A 0.9900 . ?
C30 H30B 0.9900 . ?
C30 C31 1.543(16) . ?
C31 H31A 0.9800 . ?
C31 H31B 0.9800 . ?
C31 H31C 0.9800 . ?
C32 C33 1.423(17) . ?
C32 C36 1.414(16) . ?
C32 C37 1.515(17) . ?
C33 C34 1.419(16) . ?
C33 C38 1.493(16) . ?
C34 C35 1.419(17) . ?
C34 C39 1.511(17) . ?
C35 C36 1.420(17) . ?
C35 C40 1.499(17) . ?
C36 C41 1.536(17) . ?
C37 H37A 0.9800 . ?
C37 H37B 0.9800 . ?
C37 H37C 0.9800 . ?
C38 H38A 0.9800 . ?
C38 H38B 0.9800 . ?
C38 H38C 0.9800 . ?
C39 H39A 0.9800 . ?
C39 H39B 0.9800 . ?
C39 H39C 0.9800 . ?
C40 H40A 0.9800 . ?
C40 H40B 0.9800 . ?
C40 H40C 0.9800 . ?
C41 H41A 0.9800 . ?
C41 H41B 0.9800 . ?
C41 H41C 0.9800 . ?
C42 C43 1.449(15) . ?
C42 C46 1.415(15) . ?
C42 C47 1.492(15) . ?
C43 C44 1.430(15) . ?
C43 C48 1.491(16) . ?
C44 C45 1.423(15) . ?
C44 C49 1.508(15) . ?
C45 C46 1.425(15) . ?
C45 C50 1.511(16) . ?
C46 C51 1.501(15) . ?
C47 H47A 0.9800 . ?
C47 H47B 0.9800 . ?
C47 H47C 0.9800 . ?
C48 H48A 0.9800 . ?
C48 H48B 0.9800 . ?
C48 H48C 0.9800 . ?
C49 H49A 0.9800 . ?
C49 H49B 0.9800 . ?
C49 H49C 0.9800 . ?
C50 H50A 0.9800 . ?
C50 H50B 0.9800 . ?
C50 H50C 0.9800 . ?
C51 H51A 0.9800 . ?
C51 H51B 0.9800 . ?
C51 H51C 0.9800 . ?
C52 C53 1.394(14) . ?
C52 C57 1.400(14) . ?
C53 C54 1.394(15) . ?
C53 C58 1.505(15) . ?
C54 H54 0.9500 . ?
C54 C55 1.380(15) . ?
C55 C56 1.398(15) . ?
C55 C59 1.521(15) . ?
C56 H56 0.9500 . ?
C56 C57 1.379(15) . ?
C57 C60 1.502(15) . ?
C58 H58A 0.9800 . ?
C58 H58B 0.9800 . ?
C58 H58C 0.9800 . ?
C59 H59A 0.9800 . ?
C59 H59B 0.9800 . ?
C59 H59C 0.9800 . ?
C60 H60A 0.9800 . ?
C60 H60B 0.9800 . ?
C60 H60C 0.9800 . ?
C61 H61A 0.9900 . ?
C61 H61B 0.9900 . ?
C61 C62 1.539(16) . ?
C62 H62A 0.9800 . ?
C62 H62B 0.9800 . ?
C62 H62C 0.9800 . ?

loop_
_geom_angle_atom_site_label_1
_geom_angle_atom_site_label_2
_geom_angle_atom_site_label_3
_geom_angle
_geom_angle_site_symmetry_1
_geom_angle_site_symmetry_3
_geom_angle_publ_flag
O1 U1 C1 132.0(3) . . ?
O1 U1 C2 113.8(3) . . ?
O1 U1 C3 86.0(3) . . ?
O1 U1 C4 83.8(3) . . ?
O1 U1 C5 110.8(3) . . ?
O1 U1 C11 131.6(3) . . ?
O1 U1 C12 128.5(3) . . ?
O1 U1 C13 98.9(3) . . ?
O1 U1 C14 84.8(3) . . ?
O1 U1 C15 103.4(3) . . ?
O1 U1 C30 92.2(3) . . ?
C1 U1 C2 29.8(3) . . ?
C1 U1 C11 95.4(3) . . ?
C1 U1 C12 86.7(3) . . ?
C1 U1 C13 108.8(3) . . ?
C1 U1 C15 124.4(4) . . ?
C2 U1 C11 113.1(3) . . ?
C2 U1 C12 114.0(3) . . ?
C3 U1 C1 49.1(3) . . ?
C3 U1 C2 29.4(3) . . ?
C3 U1 C11 142.1(3) . . ?
C3 U1 C12 134.2(3) . . ?
C3 U1 C13 144.1(3) . . ?
C3 U1 C15 163.2(3) . . ?
C4 U1 C1 49.3(3) . . ?
C4 U1 C2 49.0(3) . . ?
C4 U1 C3 29.9(3) . . ?
C4 U1 C11 138.3(3) . . ?
C4 U1 C12 114.8(3) . . ?
C4 U1 C13 114.8(3) . . ?
C4 U1 C14 139.2(4) . . ?
C4 U1 C15 162.8(3) . . ?
C5 U1 C1 30.1(3) . . ?
C5 U1 C2 49.6(3) . . ?
C5 U1 C3 49.8(3) . . ?
C5 U1 C4 30.3(3) . . ?
C5 U1 C11 108.0(3) . . ?
C5 U1 C12 86.7(3) . . ?
C5 U1 C13 96.2(3) . . ?
C5 U1 C14 126.0(4) . . ?
C5 U1 C15 134.9(3) . . ?
C12 U1 C11 29.3(3) . . ?
C13 U1 C2 138.6(3) . . ?
C13 U1 C11 48.8(3) . . ?
C13 U1 C12 29.8(3) . . ?
C13 U1 C15 49.2(3) . . ?
C14 U1 C1 135.5(4) . . ?
C14 U1 C2 161.4(3) . . ?
C14 U1 C3 166.9(3) . . ?
C14 U1 C11 48.7(3) . . ?
C14 U1 C12 48.9(3) . . ?
C14 U1 C13 29.9(3) . . ?
C14 U1 C15 29.8(4) . . ?
C15 U1 C2 136.1(4) . . ?
C15 U1 C11 29.3(3) . . ?
C15 U1 C12 48.6(3) . . ?
C30 U1 C1 100.0(4) . . ?
C30 U1 C2 77.4(4) . . ?
C30 U1 C3 87.1(4) . . ?
C30 U1 C4 117.0(4) . . ?
C30 U1 C5 126.8(4) . . ?
C30 U1 C11 86.9(4) . . ?
C30 U1 C12 115.9(4) . . ?
C30 U1 C13 127.9(4) . . ?
C30 U1 C14 102.5(4) . . ?
C30 U1 C15 78.7(4) . . ?
O2 U2 C32 131.6(3) . . ?
O2 U2 C33 128.6(3) . . ?
O2 U2 C34 99.0(3) . . ?
O2 U2 C35 84.7(3) . . ?
O2 U2 C36 103.3(3) . . ?
O2 U2 C42 83.2(3) . . ?
O2 U2 C43 110.3(3) . . ?
O2 U2 C44 131.9(3) . . ?
O2 U2 C45 113.9(3) . . ?
O2 U2 C46 85.6(3) . . ?
O2 U2 C61 92.9(3) . . ?
C33 U2 C32 29.4(4) . . ?
C34 U2 C32 48.7(4) . . ?
C34 U2 C33 29.7(3) . . ?
C34 U2 C35 29.9(3) . . ?
C34 U2 C36 48.9(4) . . ?
C34 U2 C42 115.5(3) . . ?
C34 U2 C44 108.8(4) . . ?
C34 U2 C45 138.5(4) . . ?
C34 U2 C46 144.6(3) . . ?
C35 U2 C32 48.8(4) . . ?
C35 U2 C33 49.1(4) . . ?
C35 U2 C36 29.7(3) . . ?
C35 U2 C45 161.4(3) . . ?
C35 U2 C46 166.8(3) . . ?
C36 U2 C32 29.3(3) . . ?
C36 U2 C33 48.6(4) . . ?
C42 U2 C32 139.2(4) . . ?
C42 U2 C33 115.6(3) . . ?
C42 U2 C35 139.4(4) . . ?
C42 U2 C36 163.4(3) . . ?
C42 U2 C44 49.7(3) . . ?
C42 U2 C45 49.0(3) . . ?
C42 U2 C46 29.8(3) . . ?
C43 U2 C32 108.6(4) . . ?
C43 U2 C33 87.0(4) . . ?
C43 U2 C34 96.5(4) . . ?
C43 U2 C35 126.2(4) . . ?
C43 U2 C36 135.3(4) . . ?
C43 U2 C42 30.6(3) . . ?
C43 U2 C44 30.2(3) . . ?
C43 U2 C45 49.5(3) . . ?
C43 U2 C46 49.9(3) . . ?
C44 U2 C32 95.6(4) . . ?
C44 U2 C33 86.7(3) . . ?
C44 U2 C35 135.6(3) . . ?
C44 U2 C36 124.6(3) . . ?
C44 U2 C45 29.8(3) . . ?
C44 U2 C46 49.5(3) . . ?
C45 U2 C32 113.0(4) . . ?
C45 U2 C33 113.8(3) . . ?
C45 U2 C36 136.2(3) . . ?
C46 U2 C32 142.4(4) . . ?
C46 U2 C33 134.7(3) . . ?
C46 U2 C36 163.3(3) . . ?
C46 U2 C45 29.7(3) . . ?
C61 U2 C32 86.1(4) . . ?
C61 U2 C33 115.2(4) . . ?
C61 U2 C34 127.4(4) . . ?
C61 U2 C35 102.4(4) . . ?
C61 U2 C36 78.5(4) . . ?
C61 U2 C42 116.8(4) . . ?
C61 U2 C43 126.7(4) . . ?
C61 U2 C44 99.8(4) . . ?
C61 U2 C45 77.4(4) . . ?
C61 U2 C46 87.1(4) . . ?
C21 O1 U1 168.8(7) . . ?
C52 O2 U2 168.7(7) . . ?
C2 C1 U1 75.9(6) . . ?
C2 C1 C5 108.2(10) . . ?
C2 C1 C6 124.0(11) . . ?
C5 C1 U1 73.8(6) . . ?
C5 C1 C6 127.3(11) . . ?
C6 C1 U1 122.4(8) . . ?
C1 C2 U1 74.3(7) . . ?
C1 C2 C7 125.7(10) . . ?
C3 C2 U1 74.2(6) . . ?
C3 C2 C1 108.1(10) . . ?
C3 C2 C7 125.3(10) . . ?
C7 C2 U1 125.8(8) . . ?
C2 C3 U1 76.5(7) . . ?
C2 C3 C4 108.3(10) . . ?
C2 C3 C8 125.8(10) . . ?
C4 C3 U1 74.4(6) . . ?
C4 C3 C8 125.5(10) . . ?
C8 C3 U1 120.6(7) . . ?
C3 C4 U1 75.7(6) . . ?
C3 C4 C5 108.5(10) . . ?
C3 C4 C9 125.5(10) . . ?
C5 C4 U1 74.8(6) . . ?
C5 C4 C9 125.9(10) . . ?
C9 C4 U1 119.7(7) . . ?
C1 C5 U1 76.0(6) . . ?
C1 C5 C4 106.8(10) . . ?
C1 C5 C10 127.3(10) . . ?
C4 C5 U1 74.9(6) . . ?
C4 C5 C10 125.4(10) . . ?
C10 C5 U1 120.7(7) . . ?
C1 C6 H6A 109.5 . . ?
C1 C6 H6B 109.5 . . ?
C1 C6 H6C 109.5 . . ?
H6A C6 H6B 109.5 . . ?
H6A C6 H6C 109.5 . . ?
H6B C6 H6C 109.5 . . ?
C2 C7 H7A 109.5 . . ?
C2 C7 H7B 109.5 . . ?
C2 C7 H7C 109.5 . . ?
H7A C7 H7B 109.5 . . ?
H7A C7 H7C 109.5 . . ?
H7B C7 H7C 109.5 . . ?
C3 C8 H8A 109.5 . . ?
C3 C8 H8B 109.5 . . ?
C3 C8 H8C 109.5 . . ?
H8A C8 H8B 109.5 . . ?
H8A C8 H8C 109.5 . . ?
H8B C8 H8C 109.5 . . ?
C4 C9 H9A 109.5 . . ?
C4 C9 H9B 109.5 . . ?
C4 C9 H9C 109.5 . . ?
H9A C9 H9B 109.5 . . ?
H9A C9 H9C 109.5 . . ?
H9B C9 H9C 109.5 . . ?
C5 C10 H10A 109.5 . . ?
C5 C10 H10B 109.5 . . ?
C5 C10 H10C 109.5 . . ?
H10A C10 H10B 109.5 . . ?
H10A C10 H10C 109.5 . . ?
H10B C10 H10C 109.5 . . ?
C12 C11 U1 74.9(6) . . ?
C12 C11 C16 125.0(12) . . ?
C15 C11 U1 74.1(7) . . ?
C15 C11 C12 108.4(10) . . ?
C15 C11 C16 126.2(12) . . ?
C16 C11 U1 123.0(8) . . ?
C11 C12 U1 75.8(7) . . ?
C11 C12 C13 108.1(10) . . ?
C11 C12 C17 125.1(10) . . ?
C13 C12 U1 74.0(6) . . ?
C13 C12 C17 124.9(11) . . ?
C17 C12 U1 128.5(8) . . ?
C12 C13 U1 76.3(6) . . ?
C12 C13 C18 124.4(11) . . ?
C14 C13 U1 74.3(6) . . ?
C14 C13 C12 107.1(11) . . ?
C14 C13 C18 127.7(11) . . ?
C18 C13 U1 123.2(8) . . ?
C13 C14 U1 75.8(6) . . ?
C13 C14 C19 126.6(12) . . ?
C15 C14 U1 76.2(7) . . ?
C15 C14 C13 108.3(10) . . ?
C15 C14 C19 124.5(12) . . ?
C19 C14 U1 120.8(8) . . ?
C11 C15 U1 76.7(7) . . ?
C11 C15 C14 108.0(10) . . ?
C11 C15 C20 128.2(12) . . ?
C14 C15 U1 74.0(7) . . ?
C14 C15 C20 123.0(12) . . ?
C20 C15 U1 123.3(8) . . ?
C11 C16 H16A 109.5 . . ?
C11 C16 H16B 109.5 . . ?
C11 C16 H16C 109.5 . . ?
H16A C16 H16B 109.5 . . ?
H16A C16 H16C 109.5 . . ?
H16B C16 H16C 109.5 . . ?
C12 C17 H17A 109.5 . . ?
C12 C17 H17B 109.5 . . ?
C12 C17 H17C 109.5 . . ?
H17A C17 H17B 109.5 . . ?
H17A C17 H17C 109.5 . . ?
H17B C17 H17C 109.5 . . ?
C13 C18 H18A 109.5 . . ?
C13 C18 H18B 109.5 . . ?
C13 C18 H18C 109.5 . . ?
H18A C18 H18B 109.5 . . ?
H18A C18 H18C 109.5 . . ?
H18B C18 H18C 109.5 . . ?
C14 C19 H19A 109.5 . . ?
C14 C19 H19B 109.5 . . ?
C14 C19 H19C 109.5 . . ?
H19A C19 H19B 109.5 . . ?
H19A C19 H19C 109.5 . . ?
H19B C19 H19C 109.5 . . ?
C15 C20 H20A 109.5 . . ?
C15 C20 H20B 109.5 . . ?
C15 C20 H20C 109.5 . . ?
H20A C20 H20B 109.5 . . ?
H20A C20 H20C 109.5 . . ?
H20B C20 H20C 109.5 . . ?
O1 C21 C22 118.9(10) . . ?
O1 C21 C26 120.1(10) . . ?
C26 C21 C22 120.9(10) . . ?
C21 C22 C23 118.5(10) . . ?
C21 C22 C27 121.3(10) . . ?
C23 C22 C27 120.2(10) . . ?
C22 C23 H23 119.0 . . ?
C24 C23 C22 122.0(11) . . ?
C24 C23 H23 119.0 . . ?
C23 C24 C25 117.5(10) . . ?
C23 C24 C28 121.1(10) . . ?
C25 C24 C28 121.4(10) . . ?
C24 C25 H25 118.9 . . ?
C24 C25 C26 122.1(10) . . ?
C26 C25 H25 118.9 . . ?
C21 C26 C25 118.8(10) . . ?
C21 C26 C29 122.3(10) . . ?
C25 C26 C29 118.9(10) . . ?
C22 C27 H27A 109.5 . . ?
C22 C27 H27B 109.5 . . ?
C22 C27 H27C 109.5 . . ?
H27A C27 H27B 109.5 . . ?
H27A C27 H27C 109.5 . . ?
H27B C27 H27C 109.5 . . ?
C24 C28 H28A 109.5 . . ?
C24 C28 H28B 109.5 . . ?
C24 C28 H28C 109.5 . . ?
H28A C28 H28B 109.5 . . ?
H28A C28 H28C 109.5 . . ?
H28B C28 H28C 109.5 . . ?
C26 C29 H29A 109.5 . . ?
C26 C29 H29B 109.5 . . ?
C26 C29 H29C 109.5 . . ?
H29A C29 H29B 109.5 . . ?
H29A C29 H29C 109.5 . . ?
H29B C29 H29C 109.5 . . ?
U1 C30 H30A 105.3 . . ?
U1 C30 H30B 105.3 . . ?
H30A C30 H30B 106.0 . . ?
C31 C30 U1 128.2(8) . . ?
C31 C30 H30A 105.3 . . ?
C31 C30 H30B 105.3 . . ?
C30 C31 H31A 109.5 . . ?
C30 C31 H31B 109.5 . . ?
C30 C31 H31C 109.5 . . ?
H31A C31 H31B 109.5 . . ?
H31A C31 H31C 109.5 . . ?
H31B C31 H31C 109.5 . . ?
C33 C32 U2 74.8(6) . . ?
C33 C32 C37 123.6(12) . . ?
C36 C32 U2 74.8(6) . . ?
C36 C32 C33 108.2(10) . . ?
C36 C32 C37 127.6(12) . . ?
C37 C32 U2 123.5(9) . . ?
C32 C33 U2 75.8(6) . . ?
C32 C33 C38 126.1(11) . . ?
C34 C33 U2 73.1(6) . . ?
C34 C33 C32 107.4(10) . . ?
C34 C33 C38 125.4(12) . . ?
C38 C33 U2 126.0(8) . . ?
C33 C34 U2 77.2(7) . . ?
C33 C34 C35 108.6(11) . . ?
C33 C34 C39 125.0(11) . . ?
C35 C34 U2 75.6(7) . . ?
C35 C34 C39 125.8(12) . . ?
C39 C34 U2 120.6(8) . . ?
C34 C35 U2 74.5(7) . . ?
C34 C35 C36 107.5(11) . . ?
C34 C35 C40 127.8(12) . . ?
C36 C35 U2 76.6(7) . . ?
C36 C35 C40 124.6(12) . . ?
C40 C35 U2 118.5(8) . . ?
C32 C36 U2 76.0(7) . . ?
C32 C36 C35 108.3(11) . . ?
C32 C36 C41 125.9(12) . . ?
C35 C36 U2 73.7(7) . . ?
C35 C36 C41 125.2(11) . . ?
C41 C36 U2 123.1(8) . . ?
C32 C37 H37A 109.5 . . ?
C32 C37 H37B 109.5 . . ?
C32 C37 H37C 109.5 . . ?
H37A C37 H37B 109.5 . . ?
H37A C37 H37C 109.5 . . ?
H37B C37 H37C 109.5 . . ?
C33 C38 H38A 109.5 . . ?
C33 C38 H38B 109.5 . . ?
C33 C38 H38C 109.5 . . ?
H38A C38 H38B 109.5 . . ?
H38A C38 H38C 109.5 . . ?
H38B C38 H38C 109.5 . . ?
C34 C39 H39A 109.5 . . ?
C34 C39 H39B 109.5 . . ?
C34 C39 H39C 109.5 . . ?
H39A C39 H39B 109.5 . . ?
H39A C39 H39C 109.5 . . ?
H39B C39 H39C 109.5 . . ?
C35 C40 H40A 109.5 . . ?
C35 C40 H40B 109.5 . . ?
C35 C40 H40C 109.5 . . ?
H40A C40 H40B 109.5 . . ?
H40A C40 H40C 109.5 . . ?
H40B C40 H40C 109.5 . . ?
C36 C41 H41A 109.5 . . ?
C36 C41 H41B 109.5 . . ?
C36 C41 H41C 109.5 . . ?
H41A C41 H41B 109.5 . . ?
H41A C41 H41C 109.5 . . ?
H41B C41 H41C 109.5 . . ?
C43 C42 U2 74.5(6) . . ?
C43 C42 C47 126.2(10) . . ?
C46 C42 U2 76.0(6) . . ?
C46 C42 C43 108.5(10) . . ?
C46 C42 C47 125.1(10) . . ?
C47 C42 U2 119.9(7) . . ?
C42 C43 U2 74.9(6) . . ?
C42 C43 C48 124.5(10) . . ?
C44 C43 U2 75.1(6) . . ?
C44 C43 C42 106.6(10) . . ?
C44 C43 C48 128.5(10) . . ?
C48 C43 U2 120.9(8) . . ?
C43 C44 U2 74.7(6) . . ?
C43 C44 C49 125.5(11) . . ?
C45 C44 U2 76.9(6) . . ?
C45 C44 C43 108.6(9) . . ?
C45 C44 C49 124.9(10) . . ?
C49 C44 U2 123.8(8) . . ?
C44 C45 U2 73.3(6) . . ?
C44 C45 C46 108.2(9) . . ?
C44 C45 C50 126.6(10) . . ?
C46 C45 U2 74.2(6) . . ?
C46 C45 C50 124.4(10) . . ?
C50 C45 U2 126.2(8) . . ?
C42 C46 U2 74.2(6) . . ?
C42 C46 C45 108.0(9) . . ?
C42 C46 C51 125.5(10) . . ?
C45 C46 U2 76.1(6) . . ?
C45 C46 C51 126.1(10) . . ?
C51 C46 U2 120.5(7) . . ?
C42 C47 H47A 109.5 . . ?
C42 C47 H47B 109.5 . . ?
C42 C47 H47C 109.5 . . ?
H47A C47 H47B 109.5 . . ?
H47A C47 H47C 109.5 . . ?
H47B C47 H47C 109.5 . . ?
C43 C48 H48A 109.5 . . ?
C43 C48 H48B 109.5 . . ?
C43 C48 H48C 109.5 . . ?
H48A C48 H48B 109.5 . . ?
H48A C48 H48C 109.5 . . ?
H48B C48 H48C 109.5 . . ?
C44 C49 H49A 109.5 . . ?
C44 C49 H49B 109.5 . . ?
C44 C49 H49C 109.5 . . ?
H49A C49 H49B 109.5 . . ?
H49A C49 H49C 109.5 . . ?
H49B C49 H49C 109.5 . . ?
C45 C50 H50A 109.5 . . ?
C45 C50 H50B 109.5 . . ?
C45 C50 H50C 109.5 . . ?
H50A C50 H50B 109.5 . . ?
H50A C50 H50C 109.5 . . ?
H50B C50 H50C 109.5 . . ?
C46 C51 H51A 109.5 . . ?
C46 C51 H51B 109.5 . . ?
C46 C51 H51C 109.5 . . ?
H51A C51 H51B 109.5 . . ?
H51A C51 H51C 109.5 . . ?
H51B C51 H51C 109.5 . . ?
O2 C52 C53 119.8(9) . . ?
O2 C52 C57 118.9(9) . . ?
C53 C52 C57 121.3(10) . . ?
C52 C53 C58 122.5(10) . . ?
C54 C53 C52 118.7(10) . . ?
C54 C53 C58 118.7(10) . . ?
C53 C54 H54 118.9 . . ?
C55 C54 C53 122.3(10) . . ?
C55 C54 H54 118.9 . . ?
C54 C55 C56 116.4(10) . . ?
C54 C55 C59 122.1(10) . . ?
C56 C55 C59 121.5(10) . . ?
C55 C56 H56 117.8 . . ?
C57 C56 C55 124.5(10) . . ?
C57 C56 H56 117.8 . . ?
C52 C57 C60 122.0(10) . . ?
C56 C57 C52 116.8(10) . . ?
C56 C57 C60 121.2(10) . . ?
C53 C58 H58A 109.5 . . ?
C53 C58 H58B 109.5 . . ?
C53 C58 H58C 109.5 . . ?
H58A C58 H58B 109.5 . . ?
H58A C58 H58C 109.5 . . ?
H58B C58 H58C 109.5 . . ?
C55 C59 H59A 109.5 . . ?
C55 C59 H59B 109.5 . . ?
C55 C59 H59C 109.5 . . ?
H59A C59 H59B 109.5 . . ?
H59A C59 H59C 109.5 . . ?
H59B C59 H59C 109.5 . . ?
C57 C60 H60A 109.5 . . ?
C57 C60 H60B 109.5 . . ?
C57 C60 H60C 109.5 . . ?
H60A C60 H60B 109.5 . . ?
H60A C60 H60C 109.5 . . ?
H60B C60 H60C 109.5 . . ?
U2 C61 H61A 105.6 . . ?
U2 C61 H61B 105.6 . . ?
H61A C61 H61B 106.1 . . ?
C62 C61 U2 126.9(8) . . ?
C62 C61 H61A 105.6 . . ?
C62 C61 H61B 105.6 . . ?
C61 C62 H62A 109.5 . . ?
C61 C62 H62B 109.5 . . ?
C61 C62 H62C 109.5 . . ?
H62A C62 H62B 109.5 . . ?
H62A C62 H62C 109.5 . . ?
H62B C62 H62C 109.5 . . ?

_shelx_res_file                  
;
TITL s1_a.res in P-1
    s1.res
    created by SHELXL-2017/1 at 11:24:37 on 09-Feb-2023
REM Old TITL s1 in P-1 #2
REM SHELXT solution in P-1
REM R1 0.121, Rweak 0.011, Alpha 0.072, Orientation as input
REM Formula found by SHELXT: C65 O2 U1'
CELL 0.71073 8.9923 17.002 19.5466 108.404 95.865 90.279
ZERR 4 0.0012 0.0023 0.0025 0.004 0.004 0.004
LATT 1
SFAC C H O U
UNIT 124 184 4 4

L.S. 50
PLAN  20
SIZE 0.02 0.03 0.13
TEMP -100.15
BOND $H
fmap 2
acta
REM <olex2.extras>
REM <HklSrc "%.\\s1.hkl">
REM </olex2.extras>

WGHT    0.000000   67.159508
FVAR       0.21061
PART 1
U1    4    0.020217    0.094991    0.266867    10.97000    0.02012    0.02171 =
         0.02138    0.00652    0.00255   -0.00037

PART 0
PART 2
U1'   4   -0.425456    0.089250    0.270181    10.03000    0.02250

PART 0
PART 1
U2    4    0.401878    0.408001    0.731131    10.97000    0.01916    0.02292 =
         0.02191    0.00663    0.00121    0.00033

PART 0
PART 2
U2'   4   -0.152096    0.404113    0.733164    10.03000    0.01672

PART 0
PART 1
O1    3    0.178313    0.125949    0.204300    11.00000    0.02652    0.02739 =
         0.03314    0.00860    0.00921   -0.00493

O2    3    0.585660    0.374717    0.792600    11.00000    0.02047    0.03108 =
         0.03434    0.01596   -0.00522    0.00060
C1    1   -0.271547    0.033857    0.231588    11.00000    0.02594    0.04047 =
         0.03430    0.00844    0.00740   -0.00686
C2    1   -0.188640   -0.028765    0.186167    11.00000    0.03515    0.03707 =
         0.02425    0.01151    0.01036    0.00358
C3    1   -0.130613    0.003441    0.136256    11.00000    0.02627    0.02407 =
         0.02305    0.00728   -0.00230   -0.00114
C4    1   -0.178551    0.085392    0.148986    11.00000    0.02790    0.03012 =
         0.02515    0.01053    0.00095   -0.00210
C5    1   -0.265099    0.105543    0.208965    11.00000    0.02576    0.02197 =
         0.03017    0.00270   -0.00026   -0.00596
C6    1   -0.366123    0.019849    0.287655    11.00000    0.03975    0.05355 =
         0.04770    0.02216    0.00862   -0.01038
AFIX 137
H6A   2   -0.303051   -0.000325    0.322033    11.00000   -1.50000
H6B   2   -0.446898   -0.021341    0.263039    11.00000   -1.50000
H6C   2   -0.409081    0.072228    0.313857    11.00000   -1.50000
AFIX   0
C7    1   -0.186783   -0.119514    0.183222    11.00000    0.04018    0.02515 =
         0.05937    0.02360    0.00810   -0.00585
AFIX 137
H7A   2   -0.085800   -0.139864    0.176476    11.00000   -1.50000
H7B   2   -0.257295   -0.152583    0.142598    11.00000   -1.50000
H7C   2   -0.216060   -0.124377    0.228700    11.00000   -1.50000
AFIX   0
C8    1   -0.046639   -0.044007    0.074437    11.00000    0.04199    0.02949 =
         0.02973   -0.00240    0.00875    0.00611
AFIX 137
H8A   2    0.031151   -0.007529    0.067513    11.00000   -1.50000
H8B   2   -0.116084   -0.064172    0.030022    11.00000   -1.50000
H8C   2   -0.000218   -0.091263    0.085460    11.00000   -1.50000
AFIX   0
C9    1   -0.153335    0.138938    0.103256    11.00000    0.03892    0.03158 =
         0.03953    0.01777   -0.00222   -0.00065
AFIX 137
H9A   2   -0.179776    0.195873    0.128347    11.00000   -1.50000
H9B   2   -0.215904    0.117663    0.056723    11.00000   -1.50000
H9C   2   -0.047787    0.138398    0.094705    11.00000   -1.50000
AFIX   0
C10   1   -0.348595    0.183539    0.235566    11.00000    0.01768    0.04210 =
         0.05482    0.01397   -0.00343    0.00466
AFIX 137
H10A  2   -0.420585    0.176140    0.267657    11.00000   -1.50000
H10B  2   -0.402000    0.195888    0.194104    11.00000   -1.50000
H10C  2   -0.277791    0.229585    0.262328    11.00000   -1.50000
AFIX   0
C11   1    0.019099    0.130306    0.417094    11.00000    0.03863    0.03388 =
         0.02285    0.01089    0.00349   -0.00367
C12   1   -0.067871    0.191918    0.399704    11.00000    0.03670    0.02733 =
         0.02254    0.00892    0.00862   -0.00055
C13   1    0.029005    0.244328    0.377954    11.00000    0.03875    0.02968 =
         0.01079   -0.00137    0.00241   -0.00244
C14   1    0.175480    0.213450    0.382018    11.00000    0.03540    0.04625 =
         0.01656    0.00071   -0.00041   -0.00648
C15   1    0.168619    0.143211    0.406048    11.00000    0.03218    0.03908 =
         0.03230    0.00919    0.00178    0.00899
C16   1   -0.036279    0.069130    0.450458    11.00000    0.08769    0.04621 =
         0.03421    0.01697    0.01838   -0.00530
AFIX 137
H16A  2   -0.127451    0.040105    0.421540    11.00000   -1.50000
H16B  2   -0.058271    0.098448    0.499993    11.00000   -1.50000
H16C  2    0.040663    0.028822    0.451665    11.00000   -1.50000
AFIX   0
C17   1   -0.225138    0.212497    0.419801    11.00000    0.04449    0.05347 =
         0.02708   -0.00005    0.01551    0.00880
AFIX 137
H17A  2   -0.278995    0.234743    0.384219    11.00000   -1.50000
H17B  2   -0.219738    0.253927    0.468107    11.00000   -1.50000
H17C  2   -0.278124    0.162094    0.420040    11.00000   -1.50000
AFIX   0
C18   1   -0.015296    0.324307    0.366181    11.00000    0.05611    0.03231 =
         0.04165    0.01008    0.00595    0.00283
AFIX 137
H18A  2    0.071173    0.350530    0.354064    11.00000   -1.50000
H18B  2   -0.050133    0.361470    0.410530    11.00000   -1.50000
H18C  2   -0.095906    0.313234    0.326247    11.00000   -1.50000
AFIX   0
C19   1    0.318763    0.254253    0.372986    11.00000    0.03035    0.06846 =
         0.04323    0.01674   -0.00106   -0.01445
AFIX 137
H19A  2    0.383533    0.211680    0.346491    11.00000   -1.50000
H19B  2    0.370347    0.284552    0.420846    11.00000   -1.50000
H19C  2    0.295247    0.292964    0.345768    11.00000   -1.50000
AFIX   0
C20   1    0.306471    0.101896    0.427360    11.00000    0.05517    0.05905 =
         0.02867    0.00739   -0.00157    0.01506
AFIX 137
H20A  2    0.276330    0.056231    0.444124    11.00000   -1.50000
H20B  2    0.369869    0.142566    0.466446    11.00000   -1.50000
H20C  2    0.362462    0.080144    0.385306    11.00000   -1.50000
AFIX   0
C21   1    0.254858    0.147425    0.156212    11.00000    0.02289    0.03989 =
         0.02332    0.01902    0.00099   -0.00125
C22   1    0.345169    0.089099    0.113697    11.00000    0.02806    0.02601 =
         0.02729    0.00401    0.00010    0.00030
C23   1    0.420128    0.110934    0.062518    11.00000    0.02696    0.03662 =
         0.02532    0.00292    0.00127   -0.00130
AFIX  43
H23   2    0.479164    0.071066    0.032445    11.00000   -1.20000
AFIX   0
C24   1    0.410734    0.189456    0.054359    11.00000    0.03234    0.03114 =
         0.02546    0.00584    0.01188    0.00016
C25   1    0.322216    0.246371    0.099149    11.00000    0.02308    0.02784 =
         0.02743    0.00928   -0.00492   -0.00727
AFIX  43
H25   2    0.314396    0.300257    0.094635    11.00000   -1.20000
AFIX   0
C26   1    0.244831    0.226625    0.150356    11.00000    0.02061    0.03183 =
         0.02500    0.00944    0.00229   -0.00250
C27   1    0.363679    0.004662    0.122725    11.00000    0.03312    0.02848 =
         0.05144    0.01604    0.01262    0.00634
AFIX 137
H27A  2    0.342423    0.007100    0.171522    11.00000   -1.50000
H27B  2    0.466568   -0.012306    0.115928    11.00000   -1.50000
H27C  2    0.294069   -0.035659    0.086588    11.00000   -1.50000
AFIX   0
C28   1    0.495841    0.212363   -0.000723    11.00000    0.04944    0.04453 =
         0.03175    0.01858    0.01512    0.00438
AFIX 137
H28A  2    0.447058    0.258038   -0.013451    11.00000   -1.50000
H28B  2    0.496059    0.164128   -0.044431    11.00000   -1.50000
H28C  2    0.599082    0.229640    0.020325    11.00000   -1.50000
AFIX   0
C29   1    0.151056    0.290866    0.195788    11.00000    0.03594    0.02790 =
         0.03558    0.01303    0.01379    0.00764
AFIX 137
H29A  2    0.202088    0.313496    0.245068    11.00000   -1.50000
H29B  2    0.053989    0.265504    0.197504    11.00000   -1.50000
H29C  2    0.135719    0.335642    0.174525    11.00000   -1.50000
AFIX   0
C30   1    0.145940   -0.030408    0.267431    11.00000    0.03844    0.02196 =
         0.03842    0.01855    0.00369    0.00800
AFIX  23
H30A  2    0.138456   -0.065550    0.215955    11.00000   -1.20000
H30B  2    0.252979   -0.013253    0.281624    11.00000   -1.20000
AFIX   0
C31   1    0.113507   -0.089999    0.309947    11.00000    0.04914    0.03905 =
         0.05164    0.02123    0.00750    0.00919
AFIX 137
H31A  2    0.161480   -0.142617    0.289343    11.00000   -1.50000
H31B  2    0.005224   -0.100186    0.306544    11.00000   -1.50000
H31C  2    0.153218   -0.065043    0.360960    11.00000   -1.50000
AFIX   0

C32   1    0.336616    0.378488    0.581375    11.00000    0.05083    0.03654 =
         0.01842    0.00826   -0.00940   -0.00147
C33   1    0.254842    0.315162    0.596484    11.00000    0.02618    0.04245 =
         0.02524    0.00543   -0.01014   -0.00492
C34   1    0.360359    0.262984    0.617476    11.00000    0.04410    0.02550 =
         0.01770   -0.00105   -0.00596   -0.00648
C35   1    0.506344    0.292621    0.614017    11.00000    0.04252    0.03173 =
         0.03137    0.00721   -0.00344    0.00025
C36   1    0.490840    0.364225    0.591670    11.00000    0.03407    0.03695 =
         0.02437    0.00169    0.00391    0.00430
C37   1    0.264243    0.440860    0.549028    11.00000    0.07879    0.05291 =
         0.04317    0.02398    0.00055    0.01032
AFIX 137
H37A  2    0.230288    0.487226    0.587751    11.00000   -1.50000
H37B  2    0.178435    0.414073    0.514160    11.00000   -1.50000
H37C  2    0.337175    0.461638    0.524241    11.00000   -1.50000
AFIX   0
C38   1    0.090300    0.296749    0.579248    11.00000    0.04453    0.05958 =
         0.02216    0.00291   -0.00450   -0.00376
AFIX 137
H38A  2    0.056396    0.267004    0.610720    11.00000   -1.50000
H38B  2    0.068385    0.262326    0.528411    11.00000   -1.50000
H38C  2    0.038083    0.348827    0.587295    11.00000   -1.50000
AFIX   0
C39   1    0.321938    0.182460    0.630148    11.00000    0.05847    0.04293 =
         0.03624    0.00034    0.00666   -0.00117
AFIX 137
H39A  2    0.406906    0.146070    0.621372    11.00000   -1.50000
H39B  2    0.234213    0.155181    0.596941    11.00000   -1.50000
H39C  2    0.299768    0.193893    0.680351    11.00000   -1.50000
AFIX   0
C40   1    0.652117    0.253875    0.625624    11.00000    0.04296    0.05942 =
         0.04198    0.01289    0.01137    0.01905
AFIX 137
H40A  2    0.723859    0.267419    0.596114    11.00000   -1.50000
H40B  2    0.636384    0.193529    0.611380    11.00000   -1.50000
H40C  2    0.691437    0.275340    0.676969    11.00000   -1.50000
AFIX   0
C41   1    0.618671    0.410099    0.571615    11.00000    0.05350    0.05634 =
         0.04671    0.01236    0.01875   -0.01153
AFIX 137
H41A  2    0.596570    0.468893    0.582467    11.00000   -1.50000
H41B  2    0.628561    0.385882    0.519750    11.00000   -1.50000
H41C  2    0.712432    0.404786    0.599832    11.00000   -1.50000
AFIX   0
C42   1    0.256042    0.413673    0.849192    11.00000    0.01744    0.03039 =
         0.03357    0.00841   -0.00263   -0.00002
C43   1    0.140745    0.394439    0.788251    11.00000    0.01861    0.03187 =
         0.04489    0.01506    0.00669    0.00306
C44   1    0.127092    0.467269    0.766769    11.00000    0.02696    0.02502 =
         0.03604    0.01393   -0.00650    0.00377
C45   1    0.228558    0.530139    0.814075    11.00000    0.02802    0.02447 =
         0.03886    0.01110    0.00765    0.00823
C46   1    0.310153    0.496311    0.863896    11.00000    0.02557    0.02082 =
         0.02495    0.00139    0.00104   -0.00735
C47   1    0.301488    0.358982    0.893583    11.00000    0.03522    0.04544 =
         0.04781    0.02670    0.01483    0.00841
AFIX 137
H47A  2    0.271221    0.301325    0.865872    11.00000   -1.50000
H47B  2    0.252767    0.376038    0.938329    11.00000   -1.50000
H47C  2    0.410331    0.363651    0.905712    11.00000   -1.50000
AFIX   0
C48   1    0.046126    0.316247    0.761169    11.00000    0.02345    0.04553 =
         0.03409    0.00930    0.00724   -0.00414
AFIX 137
H48A  2   -0.036403    0.322073    0.726488    11.00000   -1.50000
H48B  2    0.005589    0.305215    0.802059    11.00000   -1.50000
H48C  2    0.107017    0.270072    0.737164    11.00000   -1.50000
AFIX   0
C49   1    0.005741    0.480895    0.712931    11.00000    0.03364    0.07327 =
         0.03280    0.01288    0.00398    0.01623
AFIX 137
H49A  2    0.050458    0.487364    0.671258    11.00000   -1.50000
H49B  2   -0.046807    0.531103    0.736075    11.00000   -1.50000
H49C  2   -0.065299    0.433075    0.696470    11.00000   -1.50000
AFIX   0
C50   1    0.232955    0.620959    0.820049    11.00000    0.04583    0.03305 =
         0.04125    0.00807    0.00858    0.01166
AFIX 137
H50A  2    0.337107    0.640676    0.824190    11.00000   -1.50000
H50B  2    0.186857    0.652869    0.863132    11.00000   -1.50000
H50C  2    0.177753    0.628221    0.776697    11.00000   -1.50000
AFIX   0
C51   1    0.422538    0.542496    0.926077    11.00000    0.04112    0.04095 =
         0.02663    0.00532    0.00176   -0.00636
AFIX 137
H51A  2    0.496536    0.504090    0.935673    11.00000   -1.50000
H51B  2    0.371378    0.566926    0.969391    11.00000   -1.50000
H51C  2    0.473064    0.586623    0.913756    11.00000   -1.50000
AFIX   0
C52   1    0.683913    0.353518    0.841593    11.00000    0.01926    0.02913 =
         0.02066    0.00742    0.00664    0.00689
C53   1    0.676153    0.273630    0.846639    11.00000    0.03278    0.01730 =
         0.03015    0.00400    0.00716   -0.00373
C54   1    0.777848    0.253322    0.896625    11.00000    0.02873    0.03137 =
         0.02695    0.01417    0.00624    0.00444
AFIX  43
H54   2    0.773078    0.198835    0.899953    11.00000   -1.20000
AFIX   0
C55   1    0.885187    0.309622    0.941433    11.00000    0.02515    0.02495 =
         0.03606    0.01378    0.00450   -0.00202
C56   1    0.890191    0.387940    0.932500    11.00000    0.02097    0.02461 =
         0.03602    0.00312   -0.00119    0.00110
AFIX  43
H56   2    0.965416    0.427065    0.961673    11.00000   -1.20000
AFIX   0
C57   1    0.793408    0.412302    0.884242    11.00000    0.01927    0.02380 =
         0.02848    0.00149    0.00114    0.00092
C58   1    0.563478    0.208166    0.799522    11.00000    0.02677    0.02973 =
         0.05387    0.01444    0.00041   -0.01036
AFIX 137
H58A  2    0.464792    0.232144    0.797989    11.00000   -1.50000
H58B  2    0.559034    0.162268    0.819581    11.00000   -1.50000
H58C  2    0.593232    0.187456    0.750314    11.00000   -1.50000
AFIX   0
C59   1    0.994545    0.287593    0.996614    11.00000    0.04791    0.04193 =
         0.03939    0.01969   -0.01193    0.01253
AFIX 137
H59A  2    1.023321    0.337587    1.037783    11.00000   -1.50000
H59B  2    1.083820    0.264630    0.973904    11.00000   -1.50000
H59C  2    0.946968    0.246365    1.013717    11.00000   -1.50000
AFIX   0
C60   1    0.809020    0.496941    0.876359    11.00000    0.03473    0.02925 =
         0.04852    0.01910   -0.00919    0.00033
AFIX 137
H60A  2    0.784183    0.493127    0.825385    11.00000   -1.50000
H60B  2    0.912246    0.518633    0.892469    11.00000   -1.50000
H60C  2    0.740815    0.534280    0.906080    11.00000   -1.50000
AFIX   0
C61   1    0.528339    0.535125    0.733595    11.00000    0.02753    0.01512 =
         0.04487    0.00718    0.00623   -0.00911
AFIX  23
H61A  2    0.546537    0.568698    0.785459    11.00000   -1.20000
H61B  2    0.627918    0.518832    0.717693    11.00000   -1.20000
AFIX   0
C62   1    0.472431    0.595924    0.693550    11.00000    0.05160    0.04224 =
         0.03228    0.01880    0.00473    0.00134
AFIX 137
H62A  2    0.496618    0.575648    0.643331    11.00000   -1.50000
H62B  2    0.521248    0.650705    0.717955    11.00000   -1.50000
H62C  2    0.363835    0.600127    0.693869    11.00000   -1.50000
AFIX   0
HKLF 4


REM  s1_a.res in P-1
REM R1 =  0.0629 for    8251 Fo > 4sig(Fo)  and  0.1208 for all   12370 data
REM    631 parameters refined using      0 restraints

END

WGHT      0.0000     67.1246

REM Highest difference peak  3.148,  deepest hole -3.104,  1-sigma level  0.264
Q1    1   0.3790  0.0502  0.2779  11.00000  0.05    3.15
Q2    1   0.1946  0.4501  0.7239  11.00000  0.05    2.78
Q3    1  -0.5279  0.0919  0.2690  11.00000  0.05    2.39
Q4    1   0.4172  0.4292  0.7781  11.00000  0.05    1.95
Q5    1   0.0034  0.0748  0.2213  11.00000  0.05    1.84
Q6    1   0.0368  0.1174  0.3157  11.00000  0.05    1.84
Q7    1   0.3813  0.3881  0.6828  11.00000  0.05    1.77
Q8    1   0.0201  0.0143  0.2752  11.00000  0.05    1.76
Q9    1  -0.0464  0.4046  0.7339  11.00000  0.05    1.70
Q10   1  -0.0820  0.1083  0.3211  11.00000  0.05    1.58
Q11   1   0.1002  0.0741  0.2104  11.00000  0.05    1.52
Q12   1   0.3125  0.4130  0.7291  11.00000  0.05    1.50
Q13   1   0.0446  0.1154  0.2606  11.00000  0.05    1.49
Q14   1   0.3813  0.3891  0.7406  11.00000  0.05    1.49
Q15   1   0.5191  0.3937  0.7780  11.00000  0.05    1.46
Q16   1   0.0079  0.0792  0.2771  11.00000  0.05    1.41
Q17   1   0.4588  0.4907  0.7641  11.00000  0.05    1.40
Q18   1   0.4117  0.4268  0.7233  11.00000  0.05    1.39
Q19   1   0.4126  0.3269  0.7353  11.00000  0.05    1.39
Q20   1   0.1127  0.1009  0.2708  11.00000  0.05    1.33
;
_shelx_res_checksum              80726
_olex2_submission_special_instructions 'No special instructions were received'
_exptl_crystal_recrystallization_method 'From reaction mixture in pentane'
_chemical_properties_physical    Air-sensitive,Heat-sensitive,Radioactive
####################################################################### 
# 
# This file contains crystal structure data downloaded from the 
# Cambridge Structural Database (CSD) hosted by the Cambridge 
# Crystallographic Data Centre (CCDC).
# 
# Full information about CCDC data access policies and citation 
# guidelines are available at http://www.ccdc.cam.ac.uk/access/V1 
# 
# Audit and citation data items may have been added by the CCDC. 
# Please retain this information to preserve the provenance of 
# this file and to allow appropriate attribution of the data. 
# 
#######################################################################

data_6
_database_code_depnum_ccdc_archive 'CCDC 2264164'
loop_
_audit_author_name
_audit_author_address
'Steven Kelley'
;University of Missouri
United States of America
;
_audit_update_record             
;
2023-05-19 deposited with the CCDC.	2023-10-23 downloaded from the CCDC.
;
_audit_creation_date             2022-10-13
_audit_creation_method           
;
Olex2 1.2
(compiled 2018.05.29 svn.r3508 for OlexSys, GUI svn.r5506)
;
_shelx_SHELXL_version_number     2017/1
_chemical_name_common            ?
_chemical_name_systematic        ?
_chemical_formula_moiety         'C33 H50 O2 U'
_chemical_formula_sum            'C33 H50 O2 U'
_chemical_formula_weight         716.76
_chemical_melting_point          ?
loop_
_atom_type_symbol
_atom_type_description
_atom_type_scat_dispersion_real
_atom_type_scat_dispersion_imag
_atom_type_scat_source
C C 0.0033 0.0016 'International Tables Vol C Tables 4.2.6.8 and 6.1.1.4'
H H 0.0000 0.0000 'International Tables Vol C Tables 4.2.6.8 and 6.1.1.4'
O O 0.0106 0.0060 'International Tables Vol C Tables 4.2.6.8 and 6.1.1.4'
U U -9.6767 9.6646 'International Tables Vol C Tables 4.2.6.8 and 6.1.1.4'

_shelx_space_group_comment       
;
The symmetry employed for this shelxl refinement is uniquely defined
by the following loop, which should always be used as a source of
symmetry information in preference to the above space-group names.
They are only intended as comments.
;
_space_group_crystal_system      triclinic
_space_group_IT_number           2
_space_group_name_H-M_alt        'P -1'
_space_group_name_Hall           '-P 1'
loop_
_space_group_symop_operation_xyz
'x, y, z'
'-x, -y, -z'

_cell_length_a                   10.0523(8)
_cell_length_b                   11.2703(9)
_cell_length_c                   14.4867(11)
_cell_angle_alpha                91.227(3)
_cell_angle_beta                 106.016(3)
_cell_angle_gamma                95.893(3)
_cell_volume                     1567.1(2)
_cell_formula_units_Z            2
_cell_measurement_reflns_used    9327
_cell_measurement_temperature    173.0
_cell_measurement_theta_max      28.79
_cell_measurement_theta_min      2.22
_shelx_estimated_absorpt_T_max   0.781
_shelx_estimated_absorpt_T_min   0.624
_exptl_absorpt_coefficient_mu    5.204
_exptl_absorpt_correction_T_max  0.7459
_exptl_absorpt_correction_T_min  0.5973
_exptl_absorpt_correction_type   multi-scan
_exptl_absorpt_process_details   'Bruker AXScale'
_exptl_absorpt_special_details   ?
_exptl_crystal_colour            orange
_exptl_crystal_colour_primary    orange
_exptl_crystal_density_diffrn    1.519
_exptl_crystal_density_meas      ?
_exptl_crystal_density_method    ?
_exptl_crystal_description       fragment
_exptl_crystal_F_000             712
_exptl_crystal_size_max          0.1
_exptl_crystal_size_mid          0.08
_exptl_crystal_size_min          0.05
_exptl_transmission_factor_max   ?
_exptl_transmission_factor_min   ?
_diffrn_reflns_av_R_equivalents  0.0423
_diffrn_reflns_av_unetI/netI     0.0387
_diffrn_reflns_Laue_measured_fraction_full 0.997
_diffrn_reflns_Laue_measured_fraction_max 0.994
_diffrn_reflns_limit_h_max       13
_diffrn_reflns_limit_h_min       -13
_diffrn_reflns_limit_k_max       15
_diffrn_reflns_limit_k_min       -15
_diffrn_reflns_limit_l_max       20
_diffrn_reflns_limit_l_min       -20
_diffrn_reflns_number            46028
_diffrn_reflns_point_group_measured_fraction_full 0.997
_diffrn_reflns_point_group_measured_fraction_max 0.994
_diffrn_reflns_theta_full        25.242
_diffrn_reflns_theta_max         29.581
_diffrn_reflns_theta_min         2.215
_diffrn_ambient_temperature      173.0
_diffrn_detector_area_resol_mean ?
_diffrn_measured_fraction_theta_full 0.997
_diffrn_measured_fraction_theta_max 0.994
_diffrn_measurement_device_type  'Bruker Photon II CMOS area detector'
_diffrn_measurement_method       '\f and \w scans'
_diffrn_radiation_type           MoK\a
_diffrn_radiation_wavelength     0.71073
_diffrn_source                   ?
_diffrn_standards_number         0
_reflns_Friedel_coverage         0.000
_reflns_Friedel_fraction_full    .
_reflns_Friedel_fraction_max     .
_reflns_number_gt                7529
_reflns_number_total             8737
_reflns_special_details          
;
 Reflections were merged by SHELXL according to the crystal
 class for the calculation of statistics and refinement.
 
 _reflns_Friedel_fraction is defined as the number of unique
 Friedel pairs measured divided by the number that would be
 possible theoretically, ignoring centric projections and
 systematic absences.
;
_reflns_threshold_expression     'I > 2\s(I)'
_computing_cell_refinement       ?
_computing_data_collection       ?
_computing_data_reduction        ?
_computing_molecular_graphics    'Olex2 (Dolomanov et al., 2009)'
_computing_publication_material  'Olex2 (Dolomanov et al., 2009)'
_computing_structure_refinement  'ShelXL (Sheldrick, 2015)'
_computing_structure_solution    ?
_refine_diff_density_max         2.953
_refine_diff_density_min         -1.212
_refine_diff_density_rms         0.168
_refine_ls_extinction_coef       .
_refine_ls_extinction_method     none
_refine_ls_goodness_of_fit_ref   1.082
_refine_ls_hydrogen_treatment    constr
_refine_ls_matrix_type           full
_refine_ls_number_parameters     357
_refine_ls_number_reflns         8737
_refine_ls_number_restraints     6
_refine_ls_R_factor_all          0.0474
_refine_ls_R_factor_gt           0.0336
_refine_ls_restrained_S_all      1.082
_refine_ls_shift/su_max          0.000
_refine_ls_shift/su_mean         0.000
_refine_ls_structure_factor_coef Fsqd
_refine_ls_weighting_details     
'w=1/[\s^2^(Fo^2^)+(0.0003P)^2^+8.3634P] where P=(Fo^2^+2Fc^2^)/3'
_refine_ls_weighting_scheme      calc
_refine_ls_wR_factor_gt          0.0688
_refine_ls_wR_factor_ref         0.0754
_refine_special_details          ?
_olex2_refinement_description    
;
1. Fixed Uiso
 At 1.2 times of:
  All C(H) groups, All C(H,H) groups, All C(H,H,H,H) groups
 At 1.5 times of:
  All C(H,H,H) groups
2. Rigid body (RIGU) restrains
 C30, C30', C31, C31'
 with sigma for 1-2 distances of 0.004 and sigma for 1-3 distances of 0.004
3. Others
 Fixed Sof: C30(0.75) H30A(0.75) H30B(0.75) C30'(0.25) H30C(0.25) H30D(0.25)
 C31(0.75) H31A(0.75) H31B(0.75) C31'(0.25) H31C(0.25) H31D(0.25) H32C(0.25)
 H32D(0.25) H32A(0.75) H32B(0.75)
4.a Secondary CH2 refined with riding coordinates:
 C30(H30A,H30B), C30'(H30C,H30D), C31(H31A,H31B), C31'(H31C,H31D), C32(H32C,
 H32D), C32(H32A,H32B)
4.b Aromatic/amide H refined with riding coordinates:
 C23(H23), C25(H25)
4.c Idealised Me refined as rotating group:
 C6(H6A,H6B,H6C), C7(H7A,H7B,H7C), C8(H8A,H8B,H8C), C9(H9A,H9B,H9C), C10(H10A,
 H10B,H10C), C16(H16A,H16B,H16C), C17(H17A,H17B,H17C), C18(H18A,H18B,H18C),
 C19(H19A,H19B,H19C), C20(H20A,H20B,H20C), C27(H27A,H27B,H27C), C28(H28A,H28B,
 H28C), C29(H29A,H29B,H29C), C33(H33A,H33B,H33C)
;
_atom_sites_solution_hydrogens   geom
_atom_sites_solution_primary     dual
_atom_sites_solution_secondary   difmap
loop_
_atom_site_label
_atom_site_type_symbol
_atom_site_fract_x
_atom_site_fract_y
_atom_site_fract_z
_atom_site_U_iso_or_equiv
_atom_site_adp_type
_atom_site_occupancy
_atom_site_site_symmetry_order
_atom_site_calc_flag
_atom_site_refinement_flags_posn
_atom_site_refinement_flags_adp
_atom_site_refinement_flags_occupancy
_atom_site_disorder_assembly
_atom_site_disorder_group
U1 U 0.06177(2) 0.25949(2) 0.26084(2) 0.02197(5) Uani 1 1 d . . . . .
O1 O -0.0964(3) 0.1110(3) 0.2188(2) 0.0297(7) Uani 1 1 d . . . . .
O2 O 0.2418(3) 0.1774(3) 0.3101(2) 0.0354(8) Uani 1 1 d . . . . .
C1 C 0.2084(5) 0.3526(4) 0.1399(3) 0.0285(9) Uani 1 1 d . . . . .
C2 C 0.1213(5) 0.4409(4) 0.1471(3) 0.0286(9) Uani 1 1 d . . . . .
C3 C -0.0181(5) 0.3949(4) 0.1002(3) 0.0247(9) Uani 1 1 d . . . . .
C4 C -0.0167(5) 0.2784(4) 0.0635(3) 0.0254(9) Uani 1 1 d . . . . .
C5 C 0.1237(5) 0.2514(4) 0.0891(3) 0.0291(10) Uani 1 1 d . . . . .
C6 C 0.3655(6) 0.3692(5) 0.1734(4) 0.0460(13) Uani 1 1 d . . . . .
H6A H 0.396448 0.410610 0.237115 0.069 Uiso 1 1 calc GR . . . .
H6B H 0.401460 0.416711 0.127843 0.069 Uiso 1 1 calc GR . . . .
H6C H 0.400557 0.290918 0.176989 0.069 Uiso 1 1 calc GR . . . .
C7 C 0.1745(6) 0.5693(4) 0.1810(4) 0.0393(12) Uani 1 1 d . . . . .
H7A H 0.096433 0.612388 0.185479 0.059 Uiso 1 1 calc GR . . . .
H7B H 0.218920 0.607169 0.135100 0.059 Uiso 1 1 calc GR . . . .
H7C H 0.242595 0.571632 0.244356 0.059 Uiso 1 1 calc GR . . . .
C8 C -0.1429(5) 0.4638(4) 0.0847(4) 0.0359(11) Uani 1 1 d . . . . .
H8A H -0.228373 0.407998 0.066922 0.054 Uiso 1 1 calc GR . . . .
H8B H -0.143646 0.518709 0.033078 0.054 Uiso 1 1 calc GR . . . .
H8C H -0.137681 0.509505 0.144203 0.054 Uiso 1 1 calc GR . . . .
C9 C -0.1369(6) 0.1966(4) 0.0007(3) 0.0359(11) Uani 1 1 d . . . . .
H9A H -0.146575 0.121247 0.032064 0.054 Uiso 1 1 calc GR . . . .
H9B H -0.119651 0.180571 -0.061488 0.054 Uiso 1 1 calc GR . . . .
H9C H -0.222845 0.234645 -0.009329 0.054 Uiso 1 1 calc GR . . . .
C10 C 0.1707(6) 0.1360(4) 0.0631(4) 0.0394(12) Uani 1 1 d . . . . .
H10A H 0.261574 0.126090 0.107504 0.059 Uiso 1 1 calc GR . . . .
H10B H 0.178570 0.137531 -0.002791 0.059 Uiso 1 1 calc GR . . . .
H10C H 0.102624 0.069283 0.067714 0.059 Uiso 1 1 calc GR . . . .
C11 C -0.0629(5) 0.2594(4) 0.4088(3) 0.0323(10) Uani 1 1 d . . . . .
C12 C -0.0914(5) 0.3690(4) 0.3656(3) 0.0310(10) Uani 1 1 d . . . . .
C13 C 0.0369(6) 0.4438(4) 0.3843(3) 0.0325(10) Uani 1 1 d . . . . .
C14 C 0.1439(5) 0.3792(4) 0.4361(3) 0.0344(11) Uani 1 1 d . . . . .
C15 C 0.0817(6) 0.2655(4) 0.4518(3) 0.0332(11) Uani 1 1 d . . . . .
C16 C -0.1692(7) 0.1578(5) 0.4151(4) 0.0509(15) Uani 1 1 d . . . . .
H16A H -0.260875 0.171694 0.373769 0.076 Uiso 1 1 calc GR . . . .
H16B H -0.173123 0.152890 0.481747 0.076 Uiso 1 1 calc GR . . . .
H16C H -0.142899 0.082795 0.393757 0.076 Uiso 1 1 calc GR . . . .
C17 C -0.2333(6) 0.4061(5) 0.3196(4) 0.0488(14) Uani 1 1 d . . . . .
H17A H -0.258295 0.388471 0.250006 0.073 Uiso 1 1 calc GR . . . .
H17B H -0.232036 0.492026 0.332442 0.073 Uiso 1 1 calc GR . . . .
H17C H -0.302088 0.362068 0.346369 0.073 Uiso 1 1 calc GR . . . .
C18 C 0.0485(7) 0.5761(4) 0.3693(4) 0.0473(14) Uani 1 1 d . . . . .
H18A H 0.145348 0.605245 0.373531 0.071 Uiso 1 1 calc GR . . . .
H18B H 0.019094 0.618094 0.419018 0.071 Uiso 1 1 calc GR . . . .
H18C H -0.011437 0.590973 0.305759 0.071 Uiso 1 1 calc GR . . . .
C19 C 0.2968(6) 0.4227(6) 0.4697(4) 0.0528(15) Uani 1 1 d . . . . .
H19A H 0.348488 0.370331 0.441070 0.079 Uiso 1 1 calc GR . . . .
H19B H 0.329326 0.421647 0.539901 0.079 Uiso 1 1 calc GR . . . .
H19C H 0.312287 0.504371 0.449875 0.079 Uiso 1 1 calc GR . . . .
C20 C 0.1527(7) 0.1688(5) 0.5095(4) 0.0543(16) Uani 1 1 d . . . . .
H20A H 0.112987 0.090703 0.477191 0.081 Uiso 1 1 calc GR . . . .
H20B H 0.138667 0.171913 0.573819 0.081 Uiso 1 1 calc GR . . . .
H20C H 0.252626 0.180783 0.515178 0.081 Uiso 1 1 calc GR . . . .
C21 C -0.1856(5) 0.0095(4) 0.1934(3) 0.0269(9) Uani 1 1 d . . . . .
C22 C -0.1334(5) -0.1009(4) 0.2106(3) 0.0307(10) Uani 1 1 d . . . . .
C23 C -0.2247(6) -0.2054(4) 0.1820(4) 0.0383(11) Uani 1 1 d . . . . .
H23 H -0.189530 -0.280445 0.193345 0.046 Uiso 1 1 calc R . . . .
C24 C -0.3649(6) -0.2025(5) 0.1377(4) 0.0421(12) Uani 1 1 d . . . . .
C25 C -0.4146(5) -0.0926(5) 0.1234(4) 0.0395(12) Uani 1 1 d . . . . .
H25 H -0.511044 -0.089607 0.093792 0.047 Uiso 1 1 calc R . . . .
C26 C -0.3272(5) 0.0142(4) 0.1512(3) 0.0315(10) Uani 1 1 d . . . . .
C27 C 0.0199(5) -0.1041(5) 0.2581(4) 0.0438(13) Uani 1 1 d . . . . .
H27A H 0.074084 -0.065429 0.218041 0.066 Uiso 1 1 calc GR . . . .
H27B H 0.039570 -0.187302 0.265803 0.066 Uiso 1 1 calc GR . . . .
H27C H 0.045717 -0.061742 0.321414 0.066 Uiso 1 1 calc GR . . . .
C28 C -0.4602(7) -0.3185(5) 0.1051(6) 0.068(2) Uani 1 1 d . . . . .
H28A H -0.442013 -0.353637 0.047933 0.101 Uiso 1 1 calc GR . . . .
H28B H -0.557541 -0.302103 0.089616 0.101 Uiso 1 1 calc GR . . . .
H28C H -0.442264 -0.374458 0.156817 0.101 Uiso 1 1 calc GR . . . .
C29 C -0.3862(6) 0.1327(5) 0.1382(4) 0.0440(13) Uani 1 1 d . . . . .
H29A H -0.391315 0.164841 0.200386 0.066 Uiso 1 1 calc GR . . . .
H29B H -0.479699 0.121397 0.093093 0.066 Uiso 1 1 calc GR . . . .
H29C H -0.325700 0.188825 0.112726 0.066 Uiso 1 1 calc GR . . . .
C30 C 0.3763(8) 0.1366(8) 0.3426(7) 0.044(2) Uani 0.75 1 d . U P A 1
H30A H 0.418953 0.161223 0.411301 0.053 Uiso 0.75 1 calc R . P A 1
H30B H 0.437826 0.172559 0.305284 0.053 Uiso 0.75 1 calc R . P A 1
C30' C 0.345(3) 0.097(3) 0.371(2) 0.058(8) Uani 0.25 1 d . U P A 2
H30C H 0.416637 0.146003 0.422123 0.070 Uiso 0.25 1 calc R . P A 2
H30D H 0.295134 0.036140 0.400894 0.070 Uiso 0.25 1 calc R . P A 2
C31 C 0.3608(9) -0.0002(8) 0.3291(7) 0.0507(19) Uani 0.75 1 d . U P A 1
H31A H 0.300802 -0.034283 0.368069 0.061 Uiso 0.75 1 calc R . P A 1
H31B H 0.312224 -0.023061 0.260758 0.061 Uiso 0.75 1 calc R . P A 1
C31' C 0.412(2) 0.039(3) 0.3026(17) 0.048(6) Uani 0.25 1 d . U P A 2
H31C H 0.473356 0.098820 0.280489 0.057 Uiso 0.25 1 calc R . P A 2
H31D H 0.339068 0.001331 0.245604 0.057 Uiso 0.25 1 calc R . P A 2
C32 C 0.4956(6) -0.0560(5) 0.3563(5) 0.0520(15) Uani 1 1 d . . . . .
H32C H 0.587562 -0.043601 0.343223 0.062 Uiso 0.25 1 calc R . P A 2
H32D H 0.512436 -0.034575 0.425495 0.062 Uiso 0.25 1 calc R . P A 2
H32A H 0.553885 -0.031018 0.313480 0.062 Uiso 0.75 1 calc R . P A 1
H32B H 0.548900 -0.032377 0.423598 0.062 Uiso 0.75 1 calc R . P A 1
C33 C 0.4531(10) -0.1883(7) 0.3445(7) 0.106(3) Uani 1 1 d . . . . .
H33A H 0.536289 -0.230314 0.355728 0.159 Uiso 1 1 calc GR . . . .
H33B H 0.393293 -0.208771 0.279056 0.159 Uiso 1 1 calc GR . . . .
H33C H 0.401855 -0.212067 0.390917 0.159 Uiso 1 1 calc GR . . . .

loop_
_atom_site_aniso_label
_atom_site_aniso_U_11
_atom_site_aniso_U_22
_atom_site_aniso_U_33
_atom_site_aniso_U_23
_atom_site_aniso_U_13
_atom_site_aniso_U_12
U1 0.02924(8) 0.01603(7) 0.02214(8) 0.00186(5) 0.00948(6) 0.00296(5)
O1 0.0358(17) 0.0218(15) 0.0320(17) -0.0002(12) 0.0132(14) -0.0047(13)
O2 0.0342(18) 0.0377(18) 0.0347(18) 0.0054(14) 0.0061(15) 0.0149(15)
C1 0.035(2) 0.024(2) 0.033(2) 0.0043(18) 0.019(2) 0.0041(18)
C2 0.046(3) 0.0190(19) 0.024(2) 0.0027(16) 0.017(2) -0.0009(18)
C3 0.039(2) 0.0174(18) 0.022(2) 0.0049(15) 0.0137(18) 0.0073(17)
C4 0.036(2) 0.023(2) 0.0161(19) 0.0052(15) 0.0064(17) 0.0026(17)
C5 0.048(3) 0.024(2) 0.025(2) 0.0053(17) 0.023(2) 0.0102(19)
C6 0.042(3) 0.043(3) 0.059(4) 0.004(3) 0.026(3) 0.000(2)
C7 0.062(3) 0.018(2) 0.042(3) 0.0009(19) 0.025(3) -0.004(2)
C8 0.046(3) 0.030(2) 0.034(3) 0.0066(19) 0.012(2) 0.012(2)
C9 0.051(3) 0.029(2) 0.023(2) -0.0035(18) 0.006(2) -0.002(2)
C10 0.056(3) 0.030(2) 0.040(3) 0.001(2) 0.023(3) 0.015(2)
C11 0.048(3) 0.031(2) 0.026(2) 0.0018(18) 0.023(2) 0.004(2)
C12 0.046(3) 0.028(2) 0.026(2) -0.0031(17) 0.019(2) 0.010(2)
C13 0.059(3) 0.021(2) 0.025(2) -0.0038(17) 0.022(2) 0.007(2)
C14 0.048(3) 0.035(2) 0.019(2) -0.0072(18) 0.010(2) -0.001(2)
C15 0.058(3) 0.030(2) 0.016(2) 0.0019(17) 0.014(2) 0.011(2)
C16 0.075(4) 0.043(3) 0.046(3) 0.008(3) 0.039(3) -0.001(3)
C17 0.052(3) 0.054(3) 0.049(3) 0.002(3) 0.024(3) 0.020(3)
C18 0.085(4) 0.022(2) 0.044(3) -0.003(2) 0.034(3) 0.006(3)
C19 0.048(3) 0.056(4) 0.047(3) -0.021(3) 0.009(3) -0.007(3)
C20 0.080(4) 0.051(3) 0.035(3) 0.017(3) 0.014(3) 0.023(3)
C21 0.034(2) 0.021(2) 0.027(2) -0.0004(16) 0.0133(19) -0.0035(17)
C22 0.034(2) 0.023(2) 0.033(2) 0.0016(18) 0.009(2) -0.0027(18)
C23 0.047(3) 0.021(2) 0.046(3) 0.003(2) 0.013(2) -0.001(2)
C24 0.040(3) 0.034(3) 0.048(3) 0.000(2) 0.010(2) -0.008(2)
C25 0.029(2) 0.042(3) 0.046(3) -0.002(2) 0.012(2) -0.003(2)
C26 0.034(2) 0.031(2) 0.032(2) -0.0018(19) 0.013(2) 0.0038(19)
C27 0.040(3) 0.029(3) 0.059(4) 0.004(2) 0.007(3) 0.005(2)
C28 0.055(4) 0.041(3) 0.094(5) -0.007(3) 0.009(4) -0.019(3)
C29 0.041(3) 0.041(3) 0.053(3) -0.002(2) 0.016(3) 0.011(2)
C30 0.025(4) 0.055(5) 0.059(5) 0.023(4) 0.015(3) 0.024(3)
C30' 0.073(19) 0.052(16) 0.053(16) -0.028(13) 0.037(14) -0.024(13)
C31 0.038(4) 0.057(5) 0.056(5) 0.014(4) 0.007(4) 0.016(4)
C31' 0.035(12) 0.083(17) 0.042(12) 0.029(11) 0.031(10) 0.018(11)
C32 0.042(3) 0.054(4) 0.058(4) 0.006(3) 0.006(3) 0.013(3)
C33 0.123(8) 0.048(4) 0.109(7) 0.002(4) -0.018(6) -0.018(5)

_geom_special_details            
;
 All esds (except the esd in the dihedral angle between two l.s. planes)
 are estimated using the full covariance matrix.  The cell esds are taken
 into account individually in the estimation of esds in distances, angles
 and torsion angles; correlations between esds in cell parameters are only
 used when they are defined by crystal symmetry.  An approximate (isotropic)
 treatment of cell esds is used for estimating esds involving l.s. planes.
;
loop_
_geom_bond_atom_site_label_1
_geom_bond_atom_site_label_2
_geom_bond_distance
_geom_bond_site_symmetry_2
_geom_bond_publ_flag
U1 O1 2.139(3) . ?
U1 O2 2.073(3) . ?
U1 C1 2.744(4) . ?
U1 C2 2.773(4) . ?
U1 C3 2.787(4) . ?
U1 C4 2.767(4) . ?
U1 C5 2.728(4) . ?
U1 C11 2.766(4) . ?
U1 C12 2.792(4) . ?
U1 C13 2.788(4) . ?
U1 C14 2.723(4) . ?
U1 C15 2.717(4) . ?
O1 C21 1.356(5) . ?
O2 C30 1.431(7) . ?
O2 C30' 1.54(3) . ?
C1 C2 1.412(6) . ?
C1 C5 1.410(6) . ?
C1 C6 1.509(7) . ?
C2 C3 1.416(6) . ?
C2 C7 1.512(6) . ?
C3 C4 1.409(6) . ?
C3 C8 1.510(6) . ?
C4 C5 1.424(6) . ?
C4 C9 1.505(6) . ?
C5 C10 1.502(6) . ?
C6 H6A 0.9800 . ?
C6 H6B 0.9800 . ?
C6 H6C 0.9800 . ?
C7 H7A 0.9800 . ?
C7 H7B 0.9800 . ?
C7 H7C 0.9800 . ?
C8 H8A 0.9800 . ?
C8 H8B 0.9800 . ?
C8 H8C 0.9800 . ?
C9 H9A 0.9800 . ?
C9 H9B 0.9800 . ?
C9 H9C 0.9800 . ?
C10 H10A 0.9800 . ?
C10 H10B 0.9800 . ?
C10 H10C 0.9800 . ?
C11 C12 1.416(6) . ?
C11 C15 1.409(7) . ?
C11 C16 1.506(7) . ?
C12 C13 1.421(7) . ?
C12 C17 1.505(7) . ?
C13 C14 1.410(7) . ?
C13 C18 1.509(6) . ?
C14 C15 1.418(7) . ?
C14 C19 1.504(7) . ?
C15 C20 1.506(7) . ?
C16 H16A 0.9800 . ?
C16 H16B 0.9800 . ?
C16 H16C 0.9800 . ?
C17 H17A 0.9800 . ?
C17 H17B 0.9800 . ?
C17 H17C 0.9800 . ?
C18 H18A 0.9800 . ?
C18 H18B 0.9800 . ?
C18 H18C 0.9800 . ?
C19 H19A 0.9800 . ?
C19 H19B 0.9800 . ?
C19 H19C 0.9800 . ?
C20 H20A 0.9800 . ?
C20 H20B 0.9800 . ?
C20 H20C 0.9800 . ?
C21 C22 1.400(6) . ?
C21 C26 1.393(7) . ?
C22 C23 1.396(6) . ?
C22 C27 1.509(7) . ?
C23 H23 0.9500 . ?
C23 C24 1.383(7) . ?
C24 C25 1.381(7) . ?
C24 C28 1.521(7) . ?
C25 H25 0.9500 . ?
C25 C26 1.397(7) . ?
C26 C29 1.511(7) . ?
C27 H27A 0.9800 . ?
C27 H27B 0.9800 . ?
C27 H27C 0.9800 . ?
C28 H28A 0.9800 . ?
C28 H28B 0.9800 . ?
C28 H28C 0.9800 . ?
C29 H29A 0.9800 . ?
C29 H29B 0.9800 . ?
C29 H29C 0.9800 . ?
C30 H30A 0.9900 . ?
C30 H30B 0.9900 . ?
C30 C31 1.537(12) . ?
C30' H30C 0.9900 . ?
C30' H30D 0.9900 . ?
C30' C31' 1.51(3) . ?
C31 H31A 0.9900 . ?
C31 H31B 0.9900 . ?
C31 C32 1.509(9) . ?
C31' H31C 0.9900 . ?
C31' H31D 0.9900 . ?
C31' C32 1.52(2) . ?
C32 H32C 0.9900 . ?
C32 H32D 0.9900 . ?
C32 H32A 0.9900 . ?
C32 H32B 0.9900 . ?
C32 C33 1.501(9) . ?
C33 H33A 0.9800 . ?
C33 H33B 0.9800 . ?
C33 H33C 0.9800 . ?

loop_
_geom_angle_atom_site_label_1
_geom_angle_atom_site_label_2
_geom_angle_atom_site_label_3
_geom_angle
_geom_angle_site_symmetry_1
_geom_angle_site_symmetry_3
_geom_angle_publ_flag
O1 U1 C1 122.79(13) . . ?
O1 U1 C2 127.24(13) . . ?
O1 U1 C3 99.36(12) . . ?
O1 U1 C4 79.77(12) . . ?
O1 U1 C5 93.02(13) . . ?
O1 U1 C11 77.50(13) . . ?
O1 U1 C12 91.22(13) . . ?
O1 U1 C13 120.62(13) . . ?
O1 U1 C14 125.63(13) . . ?
O1 U1 C15 97.15(14) . . ?
O2 U1 O1 102.66(13) . . ?
O2 U1 C1 80.67(14) . . ?
O2 U1 C2 106.88(14) . . ?
O2 U1 C3 129.01(13) . . ?
O2 U1 C4 113.19(13) . . ?
O2 U1 C5 84.10(14) . . ?
O2 U1 C11 106.57(14) . . ?
O2 U1 C12 129.23(14) . . ?
O2 U1 C13 113.96(14) . . ?
O2 U1 C14 85.07(15) . . ?
O2 U1 C15 80.65(14) . . ?
C1 U1 C2 29.65(13) . . ?
C1 U1 C3 48.96(13) . . ?
C1 U1 C4 49.06(14) . . ?
C1 U1 C11 157.18(13) . . ?
C1 U1 C12 130.78(13) . . ?
C1 U1 C13 108.45(13) . . ?
C2 U1 C3 29.51(13) . . ?
C2 U1 C12 102.11(13) . . ?
C2 U1 C13 85.08(13) . . ?
C3 U1 C12 95.25(13) . . ?
C3 U1 C13 92.22(13) . . ?
C4 U1 C2 48.64(13) . . ?
C4 U1 C3 29.39(12) . . ?
C4 U1 C12 117.30(14) . . ?
C4 U1 C13 121.13(13) . . ?
C5 U1 C1 29.85(13) . . ?
C5 U1 C2 49.06(13) . . ?
C5 U1 C3 49.15(12) . . ?
C5 U1 C4 30.02(14) . . ?
C5 U1 C11 166.94(15) . . ?
C5 U1 C12 144.36(13) . . ?
C5 U1 C13 134.14(13) . . ?
C11 U1 C2 131.05(13) . . ?
C11 U1 C3 122.92(13) . . ?
C11 U1 C4 137.52(14) . . ?
C11 U1 C12 29.52(13) . . ?
C11 U1 C13 48.74(14) . . ?
C13 U1 C12 29.52(14) . . ?
C14 U1 C1 111.57(14) . . ?
C14 U1 C2 99.84(14) . . ?
C14 U1 C3 117.07(13) . . ?
C14 U1 C4 146.11(14) . . ?
C14 U1 C5 141.28(15) . . ?
C14 U1 C11 49.34(15) . . ?
C14 U1 C12 49.10(15) . . ?
C14 U1 C13 29.62(15) . . ?
C15 U1 C1 138.69(15) . . ?
C15 U1 C2 129.85(13) . . ?
C15 U1 C3 140.81(13) . . ?
C15 U1 C4 166.16(14) . . ?
C15 U1 C5 163.19(15) . . ?
C15 U1 C11 29.76(15) . . ?
C15 U1 C12 49.01(14) . . ?
C15 U1 C13 49.04(13) . . ?
C15 U1 C14 30.23(14) . . ?
C21 O1 U1 173.9(3) . . ?
C30 O2 U1 171.9(4) . . ?
C30' O2 U1 159.2(10) . . ?
C2 C1 U1 76.3(2) . . ?
C2 C1 C6 125.3(4) . . ?
C5 C1 U1 74.4(2) . . ?
C5 C1 C2 108.1(4) . . ?
C5 C1 C6 126.5(4) . . ?
C6 C1 U1 119.4(3) . . ?
C1 C2 U1 74.1(2) . . ?
C1 C2 C3 108.3(4) . . ?
C1 C2 C7 123.8(4) . . ?
C3 C2 U1 75.8(2) . . ?
C3 C2 C7 126.7(4) . . ?
C7 C2 U1 126.0(3) . . ?
C2 C3 U1 74.7(2) . . ?
C2 C3 C8 125.4(4) . . ?
C4 C3 U1 74.5(2) . . ?
C4 C3 C2 107.7(4) . . ?
C4 C3 C8 126.6(4) . . ?
C8 C3 U1 121.0(3) . . ?
C3 C4 U1 76.1(2) . . ?
C3 C4 C5 108.2(4) . . ?
C3 C4 C9 128.0(4) . . ?
C5 C4 U1 73.5(2) . . ?
C5 C4 C9 123.6(4) . . ?
C9 C4 U1 120.4(3) . . ?
C1 C5 U1 75.7(2) . . ?
C1 C5 C4 107.7(4) . . ?
C1 C5 C10 127.1(5) . . ?
C4 C5 U1 76.5(2) . . ?
C4 C5 C10 125.2(4) . . ?
C10 C5 U1 115.4(3) . . ?
C1 C6 H6A 109.5 . . ?
C1 C6 H6B 109.5 . . ?
C1 C6 H6C 109.5 . . ?
H6A C6 H6B 109.5 . . ?
H6A C6 H6C 109.5 . . ?
H6B C6 H6C 109.5 . . ?
C2 C7 H7A 109.5 . . ?
C2 C7 H7B 109.5 . . ?
C2 C7 H7C 109.5 . . ?
H7A C7 H7B 109.5 . . ?
H7A C7 H7C 109.5 . . ?
H7B C7 H7C 109.5 . . ?
C3 C8 H8A 109.5 . . ?
C3 C8 H8B 109.5 . . ?
C3 C8 H8C 109.5 . . ?
H8A C8 H8B 109.5 . . ?
H8A C8 H8C 109.5 . . ?
H8B C8 H8C 109.5 . . ?
C4 C9 H9A 109.5 . . ?
C4 C9 H9B 109.5 . . ?
C4 C9 H9C 109.5 . . ?
H9A C9 H9B 109.5 . . ?
H9A C9 H9C 109.5 . . ?
H9B C9 H9C 109.5 . . ?
C5 C10 H10A 109.5 . . ?
C5 C10 H10B 109.5 . . ?
C5 C10 H10C 109.5 . . ?
H10A C10 H10B 109.5 . . ?
H10A C10 H10C 109.5 . . ?
H10B C10 H10C 109.5 . . ?
C12 C11 U1 76.3(2) . . ?
C12 C11 C16 126.2(5) . . ?
C15 C11 U1 73.2(2) . . ?
C15 C11 C12 108.0(4) . . ?
C15 C11 C16 125.6(5) . . ?
C16 C11 U1 120.3(3) . . ?
C11 C12 U1 74.2(2) . . ?
C11 C12 C13 107.7(4) . . ?
C11 C12 C17 126.2(5) . . ?
C13 C12 U1 75.1(2) . . ?
C13 C12 C17 125.6(4) . . ?
C17 C12 U1 122.6(3) . . ?
C12 C13 U1 75.4(2) . . ?
C12 C13 C18 124.2(5) . . ?
C14 C13 U1 72.6(2) . . ?
C14 C13 C12 108.1(4) . . ?
C14 C13 C18 126.5(5) . . ?
C18 C13 U1 127.7(3) . . ?
C13 C14 U1 77.7(2) . . ?
C13 C14 C15 107.8(4) . . ?
C13 C14 C19 126.5(5) . . ?
C15 C14 U1 74.7(2) . . ?
C15 C14 C19 125.7(5) . . ?
C19 C14 U1 114.3(3) . . ?
C11 C15 U1 77.0(2) . . ?
C11 C15 C14 108.3(4) . . ?
C11 C15 C20 124.3(5) . . ?
C14 C15 U1 75.1(2) . . ?
C14 C15 C20 127.3(5) . . ?
C20 C15 U1 117.2(3) . . ?
C11 C16 H16A 109.5 . . ?
C11 C16 H16B 109.5 . . ?
C11 C16 H16C 109.5 . . ?
H16A C16 H16B 109.5 . . ?
H16A C16 H16C 109.5 . . ?
H16B C16 H16C 109.5 . . ?
C12 C17 H17A 109.5 . . ?
C12 C17 H17B 109.5 . . ?
C12 C17 H17C 109.5 . . ?
H17A C17 H17B 109.5 . . ?
H17A C17 H17C 109.5 . . ?
H17B C17 H17C 109.5 . . ?
C13 C18 H18A 109.5 . . ?
C13 C18 H18B 109.5 . . ?
C13 C18 H18C 109.5 . . ?
H18A C18 H18B 109.5 . . ?
H18A C18 H18C 109.5 . . ?
H18B C18 H18C 109.5 . . ?
C14 C19 H19A 109.5 . . ?
C14 C19 H19B 109.5 . . ?
C14 C19 H19C 109.5 . . ?
H19A C19 H19B 109.5 . . ?
H19A C19 H19C 109.5 . . ?
H19B C19 H19C 109.5 . . ?
C15 C20 H20A 109.5 . . ?
C15 C20 H20B 109.5 . . ?
C15 C20 H20C 109.5 . . ?
H20A C20 H20B 109.5 . . ?
H20A C20 H20C 109.5 . . ?
H20B C20 H20C 109.5 . . ?
O1 C21 C22 119.0(4) . . ?
O1 C21 C26 120.8(4) . . ?
C26 C21 C22 120.2(4) . . ?
C21 C22 C27 119.4(4) . . ?
C23 C22 C21 118.9(4) . . ?
C23 C22 C27 121.7(4) . . ?
C22 C23 H23 119.1 . . ?
C24 C23 C22 121.7(5) . . ?
C24 C23 H23 119.1 . . ?
C23 C24 C28 120.0(5) . . ?
C25 C24 C23 118.3(5) . . ?
C25 C24 C28 121.6(5) . . ?
C24 C25 H25 119.1 . . ?
C24 C25 C26 121.9(5) . . ?
C26 C25 H25 119.1 . . ?
C21 C26 C25 118.9(4) . . ?
C21 C26 C29 120.7(4) . . ?
C25 C26 C29 120.4(5) . . ?
C22 C27 H27A 109.5 . . ?
C22 C27 H27B 109.5 . . ?
C22 C27 H27C 109.5 . . ?
H27A C27 H27B 109.5 . . ?
H27A C27 H27C 109.5 . . ?
H27B C27 H27C 109.5 . . ?
C24 C28 H28A 109.5 . . ?
C24 C28 H28B 109.5 . . ?
C24 C28 H28C 109.5 . . ?
H28A C28 H28B 109.5 . . ?
H28A C28 H28C 109.5 . . ?
H28B C28 H28C 109.5 . . ?
C26 C29 H29A 109.5 . . ?
C26 C29 H29B 109.5 . . ?
C26 C29 H29C 109.5 . . ?
H29A C29 H29B 109.5 . . ?
H29A C29 H29C 109.5 . . ?
H29B C29 H29C 109.5 . . ?
O2 C30 H30A 109.9 . . ?
O2 C30 H30B 109.9 . . ?
O2 C30 C31 109.1(7) . . ?
H30A C30 H30B 108.3 . . ?
C31 C30 H30A 109.9 . . ?
C31 C30 H30B 109.9 . . ?
O2 C30' H30C 110.4 . . ?
O2 C30' H30D 110.4 . . ?
H30C C30' H30D 108.6 . . ?
C31' C30' O2 107(2) . . ?
C31' C30' H30C 110.4 . . ?
C31' C30' H30D 110.4 . . ?
C30 C31 H31A 108.5 . . ?
C30 C31 H31B 108.5 . . ?
H31A C31 H31B 107.5 . . ?
C32 C31 C30 115.1(7) . . ?
C32 C31 H31A 108.5 . . ?
C32 C31 H31B 108.5 . . ?
C30' C31' H31C 110.1 . . ?
C30' C31' H31D 110.1 . . ?
C30' C31' C32 108.0(19) . . ?
H31C C31' H31D 108.4 . . ?
C32 C31' H31C 110.1 . . ?
C32 C31' H31D 110.1 . . ?
C31 C32 H32A 110.7 . . ?
C31 C32 H32B 110.7 . . ?
C31' C32 H32C 105.9 . . ?
C31' C32 H32D 105.9 . . ?
H32C C32 H32D 106.2 . . ?
H32A C32 H32B 108.8 . . ?
C33 C32 C31 105.1(6) . . ?
C33 C32 C31' 125.6(12) . . ?
C33 C32 H32C 105.9 . . ?
C33 C32 H32D 105.9 . . ?
C33 C32 H32A 110.7 . . ?
C33 C32 H32B 110.7 . . ?
C32 C33 H33A 109.5 . . ?
C32 C33 H33B 109.5 . . ?
C32 C33 H33C 109.5 . . ?
H33A C33 H33B 109.5 . . ?
H33A C33 H33C 109.5 . . ?
H33B C33 H33C 109.5 . . ?

loop_
_geom_torsion_atom_site_label_1
_geom_torsion_atom_site_label_2
_geom_torsion_atom_site_label_3
_geom_torsion_atom_site_label_4
_geom_torsion
_geom_torsion_site_symmetry_1
_geom_torsion_site_symmetry_2
_geom_torsion_site_symmetry_3
_geom_torsion_site_symmetry_4
_geom_torsion_publ_flag
U1 O2 C30' C31' 140(2) . . . . ?
U1 C1 C2 C3 -68.7(3) . . . . ?
U1 C1 C2 C7 122.9(4) . . . . ?
U1 C1 C5 C4 70.5(3) . . . . ?
U1 C1 C5 C10 -111.2(4) . . . . ?
U1 C2 C3 C4 -67.8(3) . . . . ?
U1 C2 C3 C8 117.4(4) . . . . ?
U1 C3 C4 C5 -67.0(3) . . . . ?
U1 C3 C4 C9 117.8(4) . . . . ?
U1 C4 C5 C1 -69.9(3) . . . . ?
U1 C4 C5 C10 111.7(4) . . . . ?
U1 C11 C12 C13 -68.2(3) . . . . ?
U1 C11 C12 C17 119.2(5) . . . . ?
U1 C11 C15 C14 69.3(3) . . . . ?
U1 C11 C15 C20 -114.3(5) . . . . ?
U1 C12 C13 C14 -65.8(3) . . . . ?
U1 C12 C13 C18 126.0(4) . . . . ?
U1 C13 C14 C15 -69.3(3) . . . . ?
U1 C13 C14 C19 111.2(5) . . . . ?
U1 C14 C15 C11 -70.6(3) . . . . ?
U1 C14 C15 C20 113.1(5) . . . . ?
O1 C21 C22 C23 -178.3(4) . . . . ?
O1 C21 C22 C27 0.8(7) . . . . ?
O1 C21 C26 C25 178.0(4) . . . . ?
O1 C21 C26 C29 -3.6(7) . . . . ?
O2 C30 C31 C32 177.4(6) . . . . ?
O2 C30' C31' C32 -170.8(15) . . . . ?
C1 C2 C3 U1 67.5(3) . . . . ?
C1 C2 C3 C4 -0.3(5) . . . . ?
C1 C2 C3 C8 -175.1(4) . . . . ?
C2 C1 C5 U1 -69.5(3) . . . . ?
C2 C1 C5 C4 1.0(5) . . . . ?
C2 C1 C5 C10 179.3(4) . . . . ?
C2 C3 C4 U1 67.9(3) . . . . ?
C2 C3 C4 C5 0.9(5) . . . . ?
C2 C3 C4 C9 -174.2(4) . . . . ?
C3 C4 C5 U1 68.8(3) . . . . ?
C3 C4 C5 C1 -1.1(5) . . . . ?
C3 C4 C5 C10 -179.5(4) . . . . ?
C5 C1 C2 U1 68.3(3) . . . . ?
C5 C1 C2 C3 -0.4(5) . . . . ?
C5 C1 C2 C7 -168.8(4) . . . . ?
C6 C1 C2 U1 -116.6(5) . . . . ?
C6 C1 C2 C3 174.7(4) . . . . ?
C6 C1 C2 C7 6.4(7) . . . . ?
C6 C1 C5 U1 115.4(5) . . . . ?
C6 C1 C5 C4 -174.1(4) . . . . ?
C6 C1 C5 C10 4.2(8) . . . . ?
C7 C2 C3 U1 -124.5(4) . . . . ?
C7 C2 C3 C4 167.7(4) . . . . ?
C7 C2 C3 C8 -7.1(7) . . . . ?
C8 C3 C4 U1 -117.4(4) . . . . ?
C8 C3 C4 C5 175.6(4) . . . . ?
C8 C3 C4 C9 0.5(7) . . . . ?
C9 C4 C5 U1 -115.8(4) . . . . ?
C9 C4 C5 C1 174.2(4) . . . . ?
C9 C4 C5 C10 -4.1(7) . . . . ?
C11 C12 C13 U1 67.6(3) . . . . ?
C11 C12 C13 C14 1.8(5) . . . . ?
C11 C12 C13 C18 -166.4(4) . . . . ?
C12 C11 C15 U1 -69.0(3) . . . . ?
C12 C11 C15 C14 0.3(5) . . . . ?
C12 C11 C15 C20 176.7(4) . . . . ?
C12 C13 C14 U1 67.7(3) . . . . ?
C12 C13 C14 C15 -1.6(5) . . . . ?
C12 C13 C14 C19 178.9(4) . . . . ?
C13 C14 C15 U1 71.4(3) . . . . ?
C13 C14 C15 C11 0.8(5) . . . . ?
C13 C14 C15 C20 -175.5(5) . . . . ?
C15 C11 C12 U1 66.9(3) . . . . ?
C15 C11 C12 C13 -1.3(5) . . . . ?
C15 C11 C12 C17 -173.9(4) . . . . ?
C16 C11 C12 U1 -117.7(5) . . . . ?
C16 C11 C12 C13 174.1(4) . . . . ?
C16 C11 C12 C17 1.4(7) . . . . ?
C16 C11 C15 U1 115.6(5) . . . . ?
C16 C11 C15 C14 -175.1(4) . . . . ?
C16 C11 C15 C20 1.3(7) . . . . ?
C17 C12 C13 U1 -119.7(5) . . . . ?
C17 C12 C13 C14 174.5(4) . . . . ?
C17 C12 C13 C18 6.3(7) . . . . ?
C18 C13 C14 U1 -124.5(4) . . . . ?
C18 C13 C14 C15 166.3(4) . . . . ?
C18 C13 C14 C19 -13.3(7) . . . . ?
C19 C14 C15 U1 -109.1(5) . . . . ?
C19 C14 C15 C11 -179.7(4) . . . . ?
C19 C14 C15 C20 4.0(8) . . . . ?
C21 C22 C23 C24 -0.3(8) . . . . ?
C22 C21 C26 C25 -2.4(7) . . . . ?
C22 C21 C26 C29 176.0(4) . . . . ?
C22 C23 C24 C25 -1.2(8) . . . . ?
C22 C23 C24 C28 178.3(5) . . . . ?
C23 C24 C25 C26 0.9(8) . . . . ?
C24 C25 C26 C21 0.9(8) . . . . ?
C24 C25 C26 C29 -177.5(5) . . . . ?
C26 C21 C22 C23 2.1(7) . . . . ?
C26 C21 C22 C27 -178.8(4) . . . . ?
C27 C22 C23 C24 -179.4(5) . . . . ?
C28 C24 C25 C26 -178.6(6) . . . . ?
C30 C31 C32 C33 175.6(8) . . . . ?
C30' C31' C32 C33 104(2) . . . . ?

_shelx_res_file                  
;
TITL s2 in P1 #1 New:P-1
    s2_pl.res
    created by SHELXL-2017/1 at 17:40:43 on 13-Oct-2022
CELL 0.71073 10.0523 11.2703 14.4867 91.227 106.016 95.893
ZERR 2 0.0008 0.0009 0.0011 0.003 0.003 0.003
LATT 1
SFAC C H O U
UNIT 66 100 4 2
RIGU C30 > C31'

L.S. 40
PLAN  -50
SIZE 0.05 0.08 0.1
TEMP -100.15
CONF
BOND $H
fmap 2
acta
OMIT 1 0 0
OMIT 0 -1 1
OMIT 0 1 1
OMIT 1 -1 1
OMIT -6 9 11
OMIT -3 10 4
OMIT -2 7 3
REM <olex2.extras>
REM <HklSrc "%.\\s2.hkl">
REM </olex2.extras>

WGHT    0.000300    8.363400
FVAR       0.14674
U1    4    0.061773    0.259491    0.260837    11.00000    0.02924    0.01603 =
         0.02214    0.00186    0.00948    0.00296
O1    3   -0.096395    0.110993    0.218823    11.00000    0.03584    0.02185 =
         0.03197   -0.00023    0.01319   -0.00472
O2    3    0.241756    0.177369    0.310145    11.00000    0.03424    0.03767 =
         0.03470    0.00537    0.00607    0.01485
C1    1    0.208408    0.352618    0.139869    11.00000    0.03468    0.02367 =
         0.03320    0.00429    0.01892    0.00406
C2    1    0.121293    0.440934    0.147146    11.00000    0.04606    0.01898 =
         0.02433    0.00268    0.01748   -0.00087
C3    1   -0.018111    0.394910    0.100160    11.00000    0.03876    0.01739 =
         0.02204    0.00488    0.01375    0.00732
C4    1   -0.016740    0.278393    0.063487    11.00000    0.03615    0.02338 =
         0.01608    0.00518    0.00642    0.00260
C5    1    0.123702    0.251366    0.089094    11.00000    0.04787    0.02377 =
         0.02456    0.00533    0.02261    0.01021
C6    1    0.365479    0.369164    0.173391    11.00000    0.04179    0.04286 =
         0.05938    0.00443    0.02554   -0.00002
AFIX 137
H6A   2    0.396448    0.410610    0.237115    11.00000   -1.50000
H6B   2    0.401460    0.416711    0.127843    11.00000   -1.50000
H6C   2    0.400557    0.290918    0.176989    11.00000   -1.50000
AFIX   0
C7    1    0.174490    0.569325    0.180998    11.00000    0.06190    0.01846 =
         0.04215    0.00093    0.02530   -0.00389
AFIX 137
H7A   2    0.096433    0.612388    0.185479    11.00000   -1.50000
H7B   2    0.218920    0.607169    0.135100    11.00000   -1.50000
H7C   2    0.242595    0.571632    0.244356    11.00000   -1.50000
AFIX   0
C8    1   -0.142901    0.463827    0.084738    11.00000    0.04628    0.02980 =
         0.03366    0.00656    0.01159    0.01170
AFIX 137
H8A   2   -0.228373    0.407998    0.066922    11.00000   -1.50000
H8B   2   -0.143646    0.518709    0.033078    11.00000   -1.50000
H8C   2   -0.137681    0.509505    0.144203    11.00000   -1.50000
AFIX   0
C9    1   -0.136941    0.196575    0.000705    11.00000    0.05125    0.02897 =
         0.02319   -0.00350    0.00566   -0.00181
AFIX 137
H9A   2   -0.146575    0.121247    0.032064    11.00000   -1.50000
H9B   2   -0.119651    0.180571   -0.061488    11.00000   -1.50000
H9C   2   -0.222845    0.234645   -0.009329    11.00000   -1.50000
AFIX   0
C10   1    0.170704    0.136042    0.063122    11.00000    0.05586    0.02997 =
         0.04029    0.00089    0.02288    0.01482
AFIX 137
H10A  2    0.261574    0.126090    0.107504    11.00000   -1.50000
H10B  2    0.178570    0.137531   -0.002791    11.00000   -1.50000
H10C  2    0.102624    0.069283    0.067714    11.00000   -1.50000
AFIX   0
C11   1   -0.062914    0.259406    0.408811    11.00000    0.04780    0.03059 =
         0.02621    0.00185    0.02342    0.00369
C12   1   -0.091363    0.368977    0.365626    11.00000    0.04565    0.02785 =
         0.02610   -0.00309    0.01914    0.01006
C13   1    0.036862    0.443806    0.384297    11.00000    0.05866    0.02066 =
         0.02490   -0.00383    0.02208    0.00706
C14   1    0.143900    0.379231    0.436051    11.00000    0.04841    0.03488 =
         0.01875   -0.00722    0.01028   -0.00072
C15   1    0.081721    0.265532    0.451807    11.00000    0.05786    0.02987 =
         0.01564    0.00192    0.01433    0.01051
C16   1   -0.169235    0.157828    0.415067    11.00000    0.07513    0.04345 =
         0.04587    0.00776    0.03887   -0.00144
AFIX 137
H16A  2   -0.260875    0.171694    0.373769    11.00000   -1.50000
H16B  2   -0.173123    0.152890    0.481747    11.00000   -1.50000
H16C  2   -0.142899    0.082795    0.393757    11.00000   -1.50000
AFIX   0
C17   1   -0.233332    0.406127    0.319595    11.00000    0.05225    0.05406 =
         0.04881    0.00154    0.02396    0.01960
AFIX 137
H17A  2   -0.258295    0.388471    0.250006    11.00000   -1.50000
H17B  2   -0.232036    0.492026    0.332442    11.00000   -1.50000
H17C  2   -0.302088    0.362068    0.346369    11.00000   -1.50000
AFIX   0
C18   1    0.048485    0.576123    0.369341    11.00000    0.08460    0.02242 =
         0.04411   -0.00311    0.03374    0.00597
AFIX 137
H18A  2    0.145348    0.605245    0.373531    11.00000   -1.50000
H18B  2    0.019094    0.618094    0.419018    11.00000   -1.50000
H18C  2   -0.011437    0.590973    0.305759    11.00000   -1.50000
AFIX   0
C19   1    0.296820    0.422680    0.469651    11.00000    0.04800    0.05611 =
         0.04749   -0.02113    0.00852   -0.00741
AFIX 137
H19A  2    0.348488    0.370331    0.441070    11.00000   -1.50000
H19B  2    0.329326    0.421647    0.539901    11.00000   -1.50000
H19C  2    0.312287    0.504371    0.449875    11.00000   -1.50000
AFIX   0
C20   1    0.152694    0.168790    0.509537    11.00000    0.07993    0.05116 =
         0.03466    0.01706    0.01381    0.02325
AFIX 137
H20A  2    0.112987    0.090703    0.477191    11.00000   -1.50000
H20B  2    0.138667    0.171913    0.573819    11.00000   -1.50000
H20C  2    0.252626    0.180783    0.515178    11.00000   -1.50000
AFIX   0
C21   1   -0.185553    0.009452    0.193354    11.00000    0.03430    0.02071 =
         0.02707   -0.00045    0.01331   -0.00347
C22   1   -0.133376   -0.100896    0.210626    11.00000    0.03425    0.02349 =
         0.03255    0.00163    0.00868   -0.00267
C23   1   -0.224666   -0.205389    0.182033    11.00000    0.04714    0.02113 =
         0.04582    0.00281    0.01326   -0.00059
AFIX  43
H23   2   -0.189530   -0.280445    0.193345    11.00000   -1.20000
AFIX   0
C24   1   -0.364944   -0.202512    0.137660    11.00000    0.03993    0.03372 =
         0.04834   -0.00004    0.00977   -0.00824
C25   1   -0.414628   -0.092629    0.123398    11.00000    0.02904    0.04236 =
         0.04625   -0.00229    0.01176   -0.00294
AFIX  43
H25   2   -0.511044   -0.089607    0.093792    11.00000   -1.20000
AFIX   0
C26   1   -0.327207    0.014211    0.151247    11.00000    0.03434    0.03080 =
         0.03184   -0.00178    0.01339    0.00376
C27   1    0.019937   -0.104125    0.258135    11.00000    0.03962    0.02899 =
         0.05920    0.00439    0.00743    0.00466
AFIX 137
H27A  2    0.074084   -0.065429    0.218041    11.00000   -1.50000
H27B  2    0.039570   -0.187302    0.265803    11.00000   -1.50000
H27C  2    0.045717   -0.061742    0.321414    11.00000   -1.50000
AFIX   0
C28   1   -0.460162   -0.318497    0.105111    11.00000    0.05517    0.04090 =
         0.09357   -0.00676    0.00858   -0.01886
AFIX 137
H28A  2   -0.442013   -0.353637    0.047933    11.00000   -1.50000
H28B  2   -0.557541   -0.302103    0.089616    11.00000   -1.50000
H28C  2   -0.442264   -0.374458    0.156817    11.00000   -1.50000
AFIX   0
C29   1   -0.386158    0.132728    0.138219    11.00000    0.04091    0.04092 =
         0.05291   -0.00199    0.01553    0.01133
AFIX 137
H29A  2   -0.391315    0.164841    0.200386    11.00000   -1.50000
H29B  2   -0.479699    0.121397    0.093093    11.00000   -1.50000
H29C  2   -0.325700    0.188825    0.112726    11.00000   -1.50000
AFIX   0
PART 1
C30   1    0.376337    0.136625    0.342573    10.75000    0.02528    0.05483 =
         0.05910    0.02259    0.01499    0.02409
AFIX  23
H30A  2    0.418953    0.161223    0.411301    10.75000   -1.20000
H30B  2    0.437826    0.172559    0.305284    10.75000   -1.20000
AFIX   0
PART 0
PART 2
C30'  1    0.344886    0.097372    0.370721    10.25000    0.07319    0.05211 =
         0.05261   -0.02795    0.03741   -0.02432
AFIX  23
H30C  2    0.416637    0.146003    0.422123    10.25000   -1.20000
H30D  2    0.295134    0.036140    0.400894    10.25000   -1.20000
AFIX   0
PART 0
PART 1
C31   1    0.360782   -0.000236    0.329052    10.75000    0.03804    0.05710 =
         0.05599    0.01430    0.00718    0.01572
AFIX  23
H31A  2    0.300802   -0.034283    0.368069    10.75000   -1.20000
H31B  2    0.312224   -0.023061    0.260758    10.75000   -1.20000
AFIX   0
PART 0
PART 2
C31'  1    0.411688    0.038572    0.302580    10.25000    0.03469    0.08269 =
         0.04167    0.02947    0.03068    0.01843
AFIX  23
H31C  2    0.473356    0.098820    0.280489    10.25000   -1.20000
H31D  2    0.339068    0.001331    0.245604    10.25000   -1.20000
AFIX   0
PART 0
C32   1    0.495637   -0.055959    0.356272    11.00000    0.04196    0.05353 =
         0.05755    0.00622    0.00625    0.01294
PART 2
AFIX  23
H32C  2    0.587562   -0.043601    0.343223    10.25000   -1.20000
H32D  2    0.512436   -0.034575    0.425495    10.25000   -1.20000
AFIX  23
PART 0
PART 1
H32A  2    0.553885   -0.031018    0.313480    10.75000   -1.20000
H32B  2    0.548900   -0.032377    0.423598    10.75000   -1.20000
AFIX   0
PART 0
C33   1    0.453075   -0.188259    0.344469    11.00000    0.12333    0.04833 =
         0.10935    0.00240   -0.01754   -0.01818
AFIX 137
H33A  2    0.536289   -0.230314    0.355728    11.00000   -1.50000
H33B  2    0.393293   -0.208771    0.279056    11.00000   -1.50000
H33C  2    0.401855   -0.212067    0.390917    11.00000   -1.50000
AFIX   0
HKLF 4


REM  s2 in P1 #1 New:P-1
REM R1 =  0.0336 for    7529 Fo > 4sig(Fo)  and  0.0474 for all    8737 data
REM    357 parameters refined using      6 restraints

END

WGHT      0.0003      8.3638

REM Highest difference peak  2.953,  deepest hole -1.212,  1-sigma level  0.168
Q1    1  -0.1856  0.2249  0.2174  11.00000  0.05    2.95
Q2    1   0.3211  0.3249  0.2705  11.00000  0.05    1.58
Q3    1  -0.0625  0.2399  0.2311  11.00000  0.05    1.31
Q4    1  -0.2152  0.1934  0.2672  11.00000  0.05    1.17
Q5    1  -0.2976  0.1797  0.2210  11.00000  0.05    1.06
Q6    1   0.0490  0.2044  0.3997  11.00000  0.05    1.02
Q7    1  -0.2139  0.2446  0.1482  11.00000  0.05    0.93
Q8    1   0.0634  0.3169  0.1309  11.00000  0.05    0.92
Q9    1   0.3409  0.2762  0.3569  11.00000  0.05    0.88
Q10   1   0.1503  0.2220  0.4459  11.00000  0.05    0.87
Q11   1   0.2641  0.2843  0.3293  11.00000  0.05    0.82
Q12   1   0.1425  0.6548  0.0718  11.00000  0.05    0.80
Q13   1  -0.1179  0.2124  0.2895  11.00000  0.05    0.79
Q14   1   0.1204  0.0629  0.3639  11.00000  0.05    0.77
Q15   1  -0.2099  0.0848  0.5300  11.00000  0.05    0.77
Q16   1   0.2815  0.2568  0.2929  11.00000  0.05    0.77
Q17   1   0.1624  0.3377  0.1708  11.00000  0.05    0.76
Q18   1  -0.0214  0.2524  0.3162  11.00000  0.05    0.76
Q19   1  -0.1310  0.2834  0.0598  11.00000  0.05    0.75
Q20   1  -0.0223  0.3282  0.2096  11.00000  0.05    0.74
Q21   1  -0.0407  0.3078  0.1002  11.00000  0.05    0.74
Q22   1   0.1616  0.1986  0.2988  11.00000  0.05    0.73
Q23   1   0.1538  0.2776  0.2984  11.00000  0.05    0.72
Q24   1   0.4193  0.0444  0.3821  11.00000  0.05    0.72
Q25   1  -0.2347  0.2814  0.0366  11.00000  0.05    0.72
Q26   1   0.0452  0.1262  0.5406  11.00000  0.05    0.71
Q27   1   0.5059  0.5172  0.1985  11.00000  0.05    0.71
Q28   1  -0.1873  0.1744  0.1549  11.00000  0.05    0.70
Q29   1  -0.1223  0.2996  0.2623  11.00000  0.05    0.69
Q30   1  -0.3030  0.1213  0.3664  11.00000  0.05    0.69
Q31   1   0.0575 -0.0403  0.2814  11.00000  0.05    0.67
Q32   1  -0.1558  0.1686  0.3320  11.00000  0.05    0.66
Q33   1   0.5918  0.2598  0.4337  11.00000  0.05    0.64
Q34   1  -0.1925  0.2083  0.0309  11.00000  0.05    0.64
Q35   1   0.2185  0.2355  0.3668  11.00000  0.05    0.63
Q36   1   0.6530 -0.1890  0.3594  11.00000  0.05    0.63
Q37   1  -0.4011  0.3654  0.2907  11.00000  0.05    0.63
Q38   1   0.4130  0.3077  0.1285  11.00000  0.05    0.62
Q39   1  -0.3142  0.2531  0.1802  11.00000  0.05    0.62
Q40   1  -0.0214  0.1019  0.1946  11.00000  0.05    0.61
Q41   1  -0.1162  0.5926  0.0571  11.00000  0.05    0.61
Q42   1  -0.1063  0.1433  0.4321  11.00000  0.05    0.60
Q43   1  -0.3533  0.2130  0.1316  11.00000  0.05    0.59
Q44   1  -0.5070  0.2025  0.0191  11.00000  0.05    0.59
Q45   1  -0.0188  0.3118  0.2865  11.00000  0.05    0.59
Q46   1   0.1980 -0.2834  0.2979  11.00000  0.05    0.59
Q47   1   0.5163  0.3651  0.2385  11.00000  0.05    0.59
Q48   1   0.0625 -0.2401  0.1951  11.00000  0.05    0.58
Q49   1  -0.1740  0.2222  0.0989  11.00000  0.05    0.58
Q50   1   0.2194  0.3656  0.0997  11.00000  0.05    0.58
;
_shelx_res_checksum              9714
_olex2_submission_special_instructions 'No special instructions were received'
_exptl_crystal_recrystallization_method 
'Re-crystallisation from solvent: Hexamethyldisiloxane'
_chemical_properties_physical    Radioactive
